# Supplementary material for: Epigenomic mapping reveals distinct B cell acute lymphoblastic leukemia chromatin architectures and regulators
Source: Cell Genom. 2023 Nov 20;3(12):100442. doi: 10.1016/j.xgen.2023.100442 (PMC10726428; doi:10.1016/j.xgen.2023.100442)
Supplement: Table S1. List of B-ALL molecular subtype patient samples, related to STAR Methods [file mmc3.xlsx]

## Sheet: Table S1
TABLE S1: List of B-ALL molecular subtype patient samples, related to STAR Methods.
SJCloud_ID	GEO_ID	Sample_ID	Subtype
SJBALL031931	GSM6481659	ATAC_sample_1	BCR-ABL1
SJBALL031555	GSM6481665	ATAC_sample_2	B-Other
SJBALL031720	GSM6481666	ATAC_sample_3	B-Other
SJBALL031997	GSM6481667	ATAC_sample_4	B-Other
SJBALL032304	GSM6481668	ATAC_sample_5	B-Other
SJBALL032595	GSM6481669	ATAC_sample_6	B-Other
SJBALL032093	GSM6481670	ATAC_sample_7	B-Other
SJALL062426	GSM6481671	ATAC_sample_93	B-Other
SJBALL031294	GSM6481663	ATAC_sample_140	B-Other
SJBALL031896	GSM6481664	ATAC_sample_142	B-Other
SJALL062197	GSM6481660	ATAC_sample_87	BCR-ABL1
SJALL062223	GSM6481661	ATAC_sample_92	BCR-ABL1
SJALL063023	GSM6481662	ATAC_sample_98	BCR-ABL1
SJALL063067	GSM6481643	ATAC_sample_100	BCR-ABL1
SJALL063068	GSM6481644	ATAC_sample_101	BCR-ABL1
SJALL063071	GSM6481645	ATAC_sample_103	BCR-ABL1
SJALL063818	GSM6481646	ATAC_sample_107	BCR-ABL1
SJALL064404	GSM6481647	ATAC_sample_113	BCR-ABL1
SJALL064553	GSM6481648	ATAC_sample_116	BCR-ABL1
SJALL066553	GSM6481649	ATAC_sample_118	BCR-ABL1
SJALL066554	GSM6481650	ATAC_sample_119	BCR-ABL1
SJALL066555	GSM6481651	ATAC_sample_120	BCR-ABL1
SJALL066425	GSM6481652	ATAC_sample_126	BCR-ABL1
SJALL066563	GSM6481653	ATAC_sample_128	BCR-ABL1
SJALL066564	GSM6481654	ATAC_sample_129	BCR-ABL1
SJALL066567	GSM6481655	ATAC_sample_132	BCR-ABL1
SJALL066571	GSM6481656	ATAC_sample_134	BCR-ABL1
SJALL066761	GSM6481657	ATAC_sample_137	BCR-ABL1
SJALL063807	GSM6481658	ATAC_sample_148	BCR-ABL1
SJBALL031873	GSM6481679	ATAC_sample_8	DUX4
SJBALL031281	GSM6481680	ATAC_sample_9	DUX4
SJBALL032229	GSM6481672	ATAC_sample_10	DUX4
SJBALL032339	GSM6481673	ATAC_sample_11	DUX4
SJBALL031408	GSM6481675	ATAC_sample_12	DUX4
SJALL061692	GSM6481678	ATAC_sample_83	DUX4
SJALL066223	GSM6481674	ATAC_sample_121	DUX4
SJALL066569	GSM6481676	ATAC_sample_133	DUX4
SJALL066764	GSM6481677	ATAC_sample_139	DUX4
SJBALL032004	GSM6481681	ATAC_sample_13	ETV6-RUNX1
SJBALL032114	GSM6481682	ATAC_sample_14	ETV6-RUNX1
SJBALL032119	GSM6481683	ATAC_sample_15	ETV6-RUNX1
SJBALL031221	GSM6481684	ATAC_sample_16	ETV6-RUNX1
SJBALL031260	GSM6481685	ATAC_sample_17	ETV6-RUNX1
SJBALL031266	GSM6481686	ATAC_sample_18	ETV6-RUNX1
SJBALL031393	GSM6481687	ATAC_sample_19	ETV6-RUNX1
SJBALL031268	GSM6481688	ATAC_sample_20	ETV6-RUNX1
SJBALL031862	GSM6481689	ATAC_sample_21	ETV6-RUNX1
SJBALL032036	GSM6481690	ATAC_sample_22	ETV6-RUNX1
SJBALL032086	GSM6481691	ATAC_sample_23	ETV6-RUNX1
SJBALL032104	GSM6481692	ATAC_sample_24	ETV6-RUNX1
SJBALL032116	GSM6481693	ATAC_sample_25	ETV6-RUNX1
SJBALL032162	GSM6481694	ATAC_sample_26	ETV6-RUNX1
SJBALL032176	GSM6481695	ATAC_sample_27	ETV6-RUNX1
SJBALL032207	GSM6481696	ATAC_sample_28	ETV6-RUNX1
SJBALL032305	GSM6481697	ATAC_sample_29	ETV6-RUNX1
SJBALL032009	GSM6481698	ATAC_sample_30	ETV6-RUNX1
SJBALL032003	GSM6481699	ATAC_sample_31	ETV6-RUNX1
SJBALL032560	GSM6481700	ATAC_sample_32	ETV6-RUNX1
SJBALL031906	GSM6481752	ATAC_sample_63	ETV6RUNX1-Like
SJBALL031729	GSM6481705	ATAC_sample_34	Hyperdiploid
SJBALL031882	GSM6481706	ATAC_sample_35	Hyperdiploid
SJBALL031255	GSM6481707	ATAC_sample_36	Hyperdiploid
SJBALL031289	GSM6481708	ATAC_sample_37	Hyperdiploid
SJBALL031996	GSM6481709	ATAC_sample_38	Hyperdiploid
SJBALL032014	GSM6481710	ATAC_sample_39	Hyperdiploid
SJBALL032020	GSM6481711	ATAC_sample_40	Hyperdiploid
SJBALL032023	GSM6481712	ATAC_sample_41	Hyperdiploid
SJBALL032032	GSM6481713	ATAC_sample_42	Hyperdiploid
SJBALL032035	GSM6481714	ATAC_sample_43	Hyperdiploid
SJBALL032045	GSM6481715	ATAC_sample_44	Hyperdiploid
SJBALL032049	GSM6481716	ATAC_sample_45	Hyperdiploid
SJBALL032078	GSM6481717	ATAC_sample_46	Hyperdiploid
SJBALL032200	GSM6481718	ATAC_sample_47	Hyperdiploid
SJBALL032217	GSM6481719	ATAC_sample_48	Hyperdiploid
SJBALL032299	GSM6481720	ATAC_sample_49	Hyperdiploid
SJBALL032569	GSM6481721	ATAC_sample_50	Hyperdiploid
SJALL063070	GSM6481703	ATAC_sample_102	Hyperdiploid
SJBALL031914	GSM6481704	ATAC_sample_143	Hyperdiploid
SJBALL031823	GSM6481722	ATAC_sample_51	iAMP21
SJBALL031885	GSM6481723	ATAC_sample_52	IKZF1 N159Y
SJBALL032216	GSM6481733	ATAC_sample_53	KMT2A
SJBALL031771	GSM6481734	ATAC_sample_54	KMT2A
SJBALL031772	GSM6481735	ATAC_sample_55	KMT2A
SJBALL032307	GSM6481736	ATAC_sample_56	KMT2A
SJBALL032674	GSM6481737	ATAC_sample_57	KMT2A
SJALL063022	GSM6481738	ATAC_sample_97	KMT2A
SJALL064402	GSM6481724	ATAC_sample_111	KMT2A
SJALL064403	GSM6481725	ATAC_sample_112	KMT2A
SJALL066759	GSM6481726	ATAC_sample_135	KMT2A
SJALL066760	GSM6481727	ATAC_sample_136	KMT2A
SJALL066763	GSM6481728	ATAC_sample_138	KMT2A
SJBALL032105	GSM6481729	ATAC_sample_144	KMT2A
SJBALL032314	GSM6481730	ATAC_sample_145	KMT2A
SJBALL031680	GSM6481731	ATAC_sample_146	KMT2A
SJALL068710	GSM6481732	ATAC_sample_147	KMT2A
SJBALL032150	GSM6481740	ATAC_sample_58	Low Hypodiploid
SJALL063523	GSM6481739	ATAC_sample_106	Low Hypodiploid
SJBALL031613	GSM6481741	ATAC_sample_59	PAX5
SJBALL032005	GSM6481742	ATAC_sample_60	PAX5
SJBALL032059	GSM6481743	ATAC_sample_61	PAX5
SJALL068723	GSM6481744	ATAC_sample_79	PAX5
SJBALL031622	GSM6481751	ATAC_sample_62	Ph-Like
SJBALL031942	GSM6481753	ATAC_sample_64	Ph-Like
SJBALL032111	GSM6481754	ATAC_sample_65	Ph-Like
SJBALL032656	GSM6481755	ATAC_sample_66	Ph-Like
SJBALL031267	GSM6481756	ATAC_sample_67	Ph-Like
SJBALL031921	GSM6481757	ATAC_sample_68	Ph-Like
SJALL068722	GSM6481758	ATAC_sample_78	Ph-Like
SJBALL031222	GSM6481702	ATAC_sample_84	Ph-Like
SJALL062192	GSM6481759	ATAC_sample_85	Ph-Like
SJALL062196	GSM6481760	ATAC_sample_86	Ph-Like
SJALL062211	GSM6481761	ATAC_sample_88	Ph-Like
SJALL062219	GSM6481762	ATAC_sample_91	Ph-Like
SJALL063066	GSM6481763	ATAC_sample_99	Ph-Like
SJALL063510	GSM6481745	ATAC_sample_104	Ph-Like
SJALL063984	GSM6481746	ATAC_sample_108	Ph-Like
SJALL063988	GSM6481747	ATAC_sample_109	Ph-Like
SJALL064401	GSM6481748	ATAC_sample_110	Ph-Like
SJALL064554	GSM6481749	ATAC_sample_117	Ph-Like
SJALL066566	GSM6481750	ATAC_sample_131	Ph-Like
SJBALL032115	GSM6481766	ATAC_sample_69	TCF3-PBX1
SJBALL032472	GSM6481767	ATAC_sample_70	TCF3-PBX1
SJBALL032594	GSM6481768	ATAC_sample_71	TCF3-PBX1
SJALL063015	GSM6481769	ATAC_sample_95	TCF3-PBX1
SJALL066228	GSM6481764	ATAC_sample_125	TCF3-PBX1
SJALL066426	GSM6481765	ATAC_sample_151	TCF3-PBX1
SJBALL032230	GSM6481701	ATAC_sample_33	Unknown
SJALL068725	GSM6481785	ATAC_sample_73	Unknown
SJALL068717	GSM6481786	ATAC_sample_74	Unknown
SJALL068718	GSM6481787	ATAC_sample_75	Unknown
SJALL068719	GSM6481788	ATAC_sample_76	Unknown
SJALL068721	GSM6481789	ATAC_sample_77	Unknown
SJALL068716	GSM6481790	ATAC_sample_80	Unknown
SJALL068724	GSM6481791	ATAC_sample_81	Unknown
SJALL068726	GSM6481792	ATAC_sample_82	Unknown
SJALL062214	GSM6481793	ATAC_sample_89	Unknown
SJALL062216	GSM6481794	ATAC_sample_90	Unknown
SJALL063012	GSM6481795	ATAC_sample_94	Unknown
SJALL063511	GSM6481770	ATAC_sample_105	Unknown
SJALL064407	GSM6481771	ATAC_sample_114	Unknown
SJALL064552	GSM6481772	ATAC_sample_115	Unknown
SJALL066224	GSM6481773	ATAC_sample_122	Unknown
SJALL066225	GSM6481774	ATAC_sample_123	Unknown
SJALL066226	GSM6481775	ATAC_sample_124	Unknown
SJALL066429	GSM6481776	ATAC_sample_127	Unknown
SJALL066565	GSM6481777	ATAC_sample_130	Unknown
SJALL080768	GSM6481778	ATAC_sample_149	Unknown
SJALL080769	GSM6481779	ATAC_sample_150	Unknown
SJALL080770	GSM6481780	ATAC_sample_152	Unknown
SJALL080771	GSM6481781	ATAC_sample_153	Unknown
SJALL080772	GSM6481782	ATAC_sample_154	Unknown
SJALL080773	GSM6481783	ATAC_sample_155	Unknown
SJALL080774	GSM6481784	ATAC_sample_156	Unknown
SJBALL032081	GSM6481797	ATAC_sample_72	ZNF384
SJALL063016	GSM6481798	ATAC_sample_96	ZNF384
SJBALL031495	GSM6481796	ATAC_sample_141	ZNF384
