# Supplementary material for: Epigenomic mapping reveals distinct B cell acute lymphoblastic leukemia chromatin architectures and regulators
Source: Cell Genom. 2023 Nov 20;3(12):100442. doi: 10.1016/j.xgen.2023.100442 (PMC10726428; doi:10.1016/j.xgen.2023.100442)
Supplement: Table S2. Reproducible B-ALL accessible chromatin sites within B-ALL subtypes, related to Figure 1 [file mmc4.xlsx]

## Sheet: Table S2
TABLE S2: Reproducible B-ALL accessible chromatin sites within B-ALL subtypes, related to Figure 1.
chr	start	stop
chr1	752194	752894
chr1	762327	763260
chr1	773333	774183
chr1	777119	777557
chr1	777965	778651
chr1	779433	780114
chr1	791936	792323
chr1	793458	794340
chr1	800444	801416
chr1	804785	805615
chr1	811847	812193
chr1	812559	812860
chr1	845476	845860
chr1	846532	846887
chr1	847473	848523
chr1	849128	849429
chr1	856055	856755
chr1	858850	859543
chr1	860112	861523
chr1	866708	867009
chr1	867136	867982
chr1	867991	868688
chr1	868721	869173
chr1	871154	871455
chr1	875451	877578
chr1	877668	878168
chr1	893971	895229
chr1	895764	896852
chr1	901616	902769
chr1	908529	908830
chr1	911161	912092
chr1	919252	919878
chr1	934202	936350
chr1	939901	940771
chr1	940790	941091
chr1	948248	949534
chr1	954494	956438
chr1	956448	956888
chr1	961912	962374
chr1	963210	963918
chr1	967790	969629
chr1	974100	976371
chr1	976392	976693
chr1	994098	995190
chr1	998671	1000107
chr1	1002278	1002621
chr1	1003872	1005186
chr1	1005193	1006216
chr1	1009782	1010083
chr1	1014727	1015564
chr1	1015579	1015880
chr1	1026074	1026375
chr1	1039310	1039902
chr1	1051124	1052356
chr1	1057270	1058167
chr1	1058434	1058831
chr1	1059663	1060684
chr1	1060726	1061027
chr1	1071579	1073488
chr1	1078856	1079157
chr1	1079184	1080350
chr1	1085534	1085835
chr1	1092712	1094011
chr1	1105424	1105725
chr1	1106831	1107713
chr1	1109075	1109502
chr1	1114312	1115059
chr1	1120351	1120652
chr1	1136246	1137230
chr1	1141768	1142263
chr1	1143319	1144838
chr1	1147967	1149043
chr1	1149287	1149588
chr1	1166547	1168054
chr1	1173056	1173357
chr1	1174050	1174351
chr1	1182244	1182831
chr1	1185647	1186626
chr1	1191052	1191360
chr1	1195226	1195845
chr1	1196164	1196796
chr1	1208334	1209936
chr1	1217204	1217960
chr1	1218051	1218611
chr1	1219196	1219497
chr1	1220028	1220329
chr1	1225588	1225889
chr1	1227018	1227570
chr1	1234265	1234787
chr1	1240534	1241529
chr1	1242809	1244154
chr1	1244173	1244474
chr1	1259597	1260452
chr1	1260672	1260973
chr1	1278069	1278499
chr1	1283764	1285435
chr1	1288242	1288600
chr1	1293462	1294528
chr1	1294555	1295072
chr1	1306038	1307762
chr1	1309987	1311056
chr1	1319449	1319750
chr1	1334059	1335634
chr1	1341887	1343324
chr1	1355355	1355704
chr1	1361179	1362389
chr1	1367751	1368159
chr1	1368671	1370213
chr1	1370396	1371311
chr1	1373438	1373739
chr1	1376144	1376761
chr1	1397210	1398255
chr1	1406278	1407729
chr1	1407912	1408213
chr1	1411243	1412075
chr1	1418030	1418331
chr1	1419588	1420309
chr1	1420385	1420686
chr1	1420695	1420996
chr1	1430583	1431173
chr1	1431276	1431935
chr1	1440014	1441234
chr1	1446380	1448109
chr1	1449795	1450096
chr1	1458031	1458332
chr1	1459105	1459406
chr1	1463304	1463605
chr1	1473760	1474233
chr1	1475441	1476140
chr1	1486292	1486844
chr1	1489969	1490270
chr1	1509235	1510642
chr1	1518258	1519144
chr1	1529876	1530278
chr1	1532196	1533351
chr1	1534972	1535496
chr1	1538157	1538716
chr1	1540289	1540590
chr1	1542485	1542814
chr1	1549730	1551767
chr1	1564366	1566427
chr1	1571879	1572372
chr1	1590140	1590884
chr1	1596673	1596974
chr1	1597220	1597521
chr1	1603162	1603520
chr1	1603940	1604400
chr1	1608763	1610627
chr1	1618545	1618846
chr1	1623695	1624885
chr1	1625327	1625628
chr1	1625688	1626091
chr1	1626200	1626501
chr1	1630928	1631229
chr1	1655335	1656340
chr1	1677097	1678070
chr1	1680391	1680692
chr1	1692115	1692416
chr1	1695555	1696021
chr1	1699986	1700287
chr1	1707024	1707370
chr1	1709574	1710962
chr1	1711388	1712224
chr1	1719307	1720113
chr1	1729214	1729744
chr1	1731183	1731484
chr1	1732407	1732767
chr1	1760441	1760742
chr1	1764865	1765809
chr1	1765857	1766358
chr1	1771642	1772210
chr1	1772817	1774621
chr1	1780442	1781133
chr1	1787513	1787814
chr1	1788587	1789049
chr1	1790053	1790458
chr1	1791918	1793278
chr1	1795866	1796459
chr1	1800544	1801284
chr1	1801352	1801786
chr1	1809281	1809582
chr1	1814533	1815273
chr1	1821359	1823529
chr1	1827239	1827946
chr1	1830396	1831765
chr1	1831809	1832110
chr1	1833318	1833681
chr1	1837739	1838040
chr1	1838307	1839216
chr1	1839842	1841157
chr1	1850255	1851653
chr1	1855822	1856214
chr1	1875242	1875904
chr1	1891213	1891802
chr1	1897731	1898032
chr1	1904437	1904780
chr1	1908220	1908521
chr1	1927677	1928131
chr1	1928174	1928475
chr1	1935150	1935451
chr1	1950200	1950501
chr1	1950649	1951317
chr1	1956762	1957831
chr1	1959278	1960098
chr1	1963819	1964120
chr1	1966410	1966711
chr1	1975859	1976643
chr1	1981262	1982294
chr1	1984082	1984439
chr1	1985535	1985981
chr1	1991011	1991312
chr1	1991340	1991641
chr1	1994624	1995140
chr1	2008441	2008818
chr1	2023105	2023406
chr1	2026379	2026680
chr1	2031898	2032292
chr1	2034630	2035133
chr1	2035964	2036746
chr1	2038335	2038716
chr1	2043701	2044190
chr1	2046255	2047028
chr1	2058050	2059092
chr1	2063831	2065343
chr1	2068798	2069142
chr1	2071027	2071697
chr1	2077562	2078181
chr1	2079872	2080629
chr1	2105720	2106239
chr1	2116802	2117103
chr1	2120551	2121581
chr1	2125874	2127177
chr1	2130567	2131051
chr1	2135862	2137286
chr1	2143688	2144474
chr1	2144524	2144856
chr1	2158690	2159817
chr1	2160214	2161025
chr1	2165555	2166492
chr1	2172315	2172616
chr1	2177268	2178468
chr1	2186615	2188027
chr1	2199625	2199926
chr1	2206356	2208078
chr1	2210311	2211031
chr1	2211118	2211419
chr1	2214315	2215003
chr1	2215539	2216359
chr1	2221586	2223107
chr1	2225491	2226259
chr1	2231611	2233560
chr1	2242531	2244258
chr1	2245748	2247483
chr1	2250383	2250684
chr1	2253419	2253863
chr1	2254033	2254334
chr1	2254400	2254701
chr1	2255366	2255771
chr1	2255867	2256453
chr1	2283590	2283891
chr1	2305528	2306224
chr1	2311105	2311854
chr1	2312878	2314009
chr1	2319093	2320125
chr1	2322455	2323671
chr1	2343526	2344641
chr1	2345656	2346197
chr1	2361071	2361659
chr1	2365807	2366121
chr1	2380868	2381801
chr1	2386674	2387490
chr1	2399485	2399968
chr1	2401917	2402728
chr1	2412390	2413099
chr1	2413234	2413815
chr1	2425220	2425742
chr1	2426966	2428278
chr1	2431164	2431928
chr1	2437726	2438116
chr1	2450851	2451736
chr1	2457197	2458610
chr1	2460631	2461174
chr1	2472332	2472633
chr1	2477286	2480736
chr1	2486326	2488542
chr1	2492955	2493391
chr1	2501594	2502128
chr1	2507311	2508409
chr1	2508870	2510254
chr1	2516327	2518838
chr1	2528825	2529564
chr1	2536532	2536989
chr1	2573760	2574912
chr1	2574939	2575244
chr1	2694287	2694588
chr1	2694712	2695128
chr1	2703190	2703491
chr1	2718009	2718861
chr1	2756488	2757318
chr1	2762173	2762771
chr1	2780584	2780885
chr1	2804713	2805014
chr1	2805017	2805345
chr1	2811044	2811566
chr1	2866495	2866960
chr1	2870412	2870806
chr1	2873120	2873421
chr1	2886316	2886617
chr1	2889929	2890584
chr1	2920011	2921023
chr1	2929097	2929568
chr1	2931747	2932048
chr1	2955280	2955581
chr1	2986217	2986957
chr1	3077376	3077677
chr1	3086927	3088305
chr1	3088974	3089509
chr1	3138506	3139342
chr1	3223449	3224152
chr1	3233050	3233482
chr1	3236545	3236846
chr1	3254848	3255820
chr1	3264158	3264459
chr1	3277468	3277949
chr1	3289583	3290148
chr1	3298435	3299171
chr1	3306071	3306454
chr1	3310374	3310900
chr1	3319834	3320200
chr1	3340970	3341626
chr1	3369503	3370190
chr1	3370693	3371687
chr1	3374871	3375172
chr1	3382327	3383243
chr1	3384481	3385206
chr1	3387742	3388295
chr1	3390582	3390883
chr1	3398878	3399405
chr1	3400426	3400744
chr1	3407599	3408608
chr1	3427042	3427834
chr1	3430678	3431129
chr1	3432414	3433149
chr1	3434814	3435115
chr1	3438435	3438736
chr1	3440279	3440580
chr1	3440597	3440930
chr1	3442189	3442593
chr1	3446786	3448284
chr1	3454529	3455514
chr1	3456697	3456998
chr1	3481804	3482283
chr1	3486952	3487691
chr1	3493793	3494992
chr1	3495028	3495532
chr1	3496852	3497522
chr1	3497683	3498263
chr1	3509603	3510278
chr1	3513410	3514773
chr1	3515298	3515599
chr1	3516093	3516753
chr1	3525434	3528461
chr1	3530245	3531016
chr1	3535383	3536277
chr1	3540727	3542250
chr1	3546534	3546965
chr1	3547056	3547357
chr1	3566136	3566904
chr1	3567705	3568006
chr1	3568151	3569489
chr1	3572605	3572906
chr1	3581048	3581582
chr1	3582493	3583625
chr1	3585394	3585880
chr1	3589853	3590154
chr1	3593245	3594653
chr1	3594748	3595144
chr1	3605074	3605375
chr1	3605835	3606136
chr1	3612129	3612541
chr1	3620197	3620498
chr1	3636423	3636877
chr1	3640816	3641329
chr1	3646517	3647320
chr1	3662001	3662302
chr1	3662304	3662701
chr1	3663086	3664178
chr1	3676372	3676673
chr1	3688521	3689388
chr1	3689435	3689866
chr1	3691991	3693081
chr1	3700345	3700756
chr1	3700969	3701327
chr1	3703917	3704218
chr1	3705337	3706111
chr1	3712276	3713340
chr1	3717866	3718299
chr1	3737413	3738041
chr1	3738744	3739045
chr1	3739048	3739349
chr1	3756281	3756582
chr1	3757913	3758287
chr1	3759544	3760059
chr1	3761241	3761748
chr1	3773004	3775095
chr1	3786407	3786713
chr1	3797281	3797996
chr1	3806627	3806928
chr1	3807241	3808178
chr1	3816184	3817681
chr1	3817687	3818153
chr1	3819905	3820206
chr1	3826305	3826825
chr1	3826909	3828272
chr1	3844215	3845061
chr1	4042242	4042782
chr1	4050006	4050307
chr1	4059890	4060491
chr1	4066405	4068297
chr1	4086937	4088147
chr1	4093158	4093643
chr1	4094587	4094888
chr1	4104847	4105717
chr1	4106892	4107193
chr1	4108121	4108488
chr1	4118828	4119134
chr1	4122844	4123226
chr1	4189164	4189827
chr1	4189919	4190220
chr1	4201127	4201428
chr1	4233256	4233596
chr1	4236680	4237882
chr1	4277398	4278415
chr1	4327400	4327858
chr1	4358249	4358550
chr1	4369779	4370402
chr1	4370610	4370911
chr1	4375261	4375562
chr1	4381335	4381636
chr1	4387291	4387638
chr1	4388264	4388794
chr1	4404171	4404706
chr1	4406168	4406494
chr1	4440623	4441221
chr1	4441336	4441722
chr1	4466954	4467476
chr1	4469356	4469852
chr1	4482019	4482991
chr1	4515867	4516267
chr1	4549908	4550286
chr1	4555516	4556193
chr1	4568603	4569335
chr1	4570318	4570857
chr1	4644537	4644838
chr1	4645297	4645598
chr1	4656637	4656938
chr1	4663445	4663863
chr1	4698402	4698703
chr1	4712603	4712984
chr1	4715803	4716702
chr1	4795917	4796676
chr1	4797729	4798030
chr1	4804149	4804748
chr1	4841486	4841787
chr1	4856211	4856869
chr1	4856941	4857403
chr1	4885988	4886441
chr1	4897372	4897673
chr1	4907837	4908170
chr1	4911523	4911893
chr1	5071473	5071774
chr1	5314434	5314735
chr1	5333455	5333756
chr1	5389222	5389650
chr1	5407736	5408037
chr1	5541986	5542482
chr1	5563502	5564089
chr1	5569774	5570255
chr1	5573982	5574283
chr1	5574307	5575201
chr1	5582717	5583025
chr1	5611437	5612002
chr1	5638903	5639340
chr1	5671864	5672531
chr1	5677259	5678192
chr1	5700753	5701217
chr1	5703508	5704241
chr1	5708333	5709413
chr1	5742942	5743898
chr1	5758002	5758660
chr1	5758731	5759118
chr1	5767497	5768238
chr1	5772792	5773953
chr1	5776670	5777623
chr1	5777676	5777977
chr1	5788129	5788434
chr1	5791422	5791832
chr1	5799918	5800473
chr1	5800943	5801417
chr1	5805081	5805382
chr1	5805654	5806248
chr1	5830795	5831813
chr1	5833829	5834205
chr1	5855660	5855961
chr1	5856064	5856731
chr1	5871493	5871927
chr1	5874000	5874446
chr1	5879451	5879752
chr1	5881590	5882083
chr1	5886475	5887037
chr1	5888067	5888936
chr1	5896653	5897168
chr1	5897193	5897494
chr1	5907225	5907683
chr1	5916486	5916902
chr1	5916936	5917237
chr1	5947503	5948620
chr1	5950133	5950781
chr1	5955783	5956084
chr1	5961261	5961562
chr1	6011055	6011630
chr1	6015055	6015356
chr1	6035263	6036225
chr1	6036953	6037320
chr1	6038184	6038629
chr1	6040311	6041058
chr1	6042419	6042720
chr1	6051529	6052853
chr1	6061970	6062567
chr1	6069243	6069955
chr1	6072916	6073449
chr1	6085399	6086474
chr1	6086559	6088758
chr1	6096876	6097872
chr1	6097894	6098195
chr1	6100988	6101501
chr1	6101507	6101808
chr1	6112125	6112848
chr1	6118631	6119024
chr1	6140023	6140925
chr1	6161970	6162271
chr1	6168860	6169298
chr1	6169327	6169628
chr1	6173237	6173538
chr1	6183100	6183793
chr1	6187385	6188080
chr1	6198343	6198755
chr1	6201615	6202033
chr1	6208310	6209079
chr1	6217791	6218092
chr1	6230588	6231334
chr1	6231431	6231746
chr1	6238982	6239283
chr1	6240469	6240891
chr1	6241114	6241415
chr1	6258895	6260235
chr1	6264925	6265421
chr1	6265934	6266449
chr1	6269045	6270034
chr1	6272450	6272973
chr1	6277843	6279288
chr1	6295358	6296516
chr1	6304566	6305691
chr1	6306619	6307173
chr1	6319785	6321476
chr1	6321511	6322402
chr1	6336328	6336807
chr1	6350771	6351555
chr1	6353896	6354927
chr1	6403375	6403850
chr1	6408023	6409008
chr1	6409253	6409554
chr1	6418114	6420121
chr1	6420378	6420679
chr1	6420794	6421095
chr1	6425210	6425511
chr1	6452384	6454678
chr1	6464565	6465081
chr1	6465215	6465516
chr1	6474293	6474729
chr1	6479592	6480570
chr1	6483494	6484419
chr1	6484685	6485077
chr1	6492206	6492759
chr1	6497366	6497667
chr1	6498004	6498452
chr1	6500235	6500985
chr1	6503659	6503960
chr1	6507119	6507539
chr1	6507855	6508156
chr1	6508214	6508515
chr1	6508829	6509564
chr1	6515437	6515738
chr1	6519653	6520783
chr1	6525371	6526377
chr1	6535409	6536094
chr1	6545831	6547077
chr1	6549925	6551917
chr1	6551999	6552300
chr1	6556063	6556364
chr1	6557079	6557977
chr1	6562764	6563065
chr1	6564312	6564783
chr1	6566827	6567571
chr1	6568698	6570286
chr1	6579363	6579664
chr1	6579704	6580264
chr1	6604924	6605225
chr1	6613840	6615025
chr1	6621802	6622275
chr1	6639468	6642217
chr1	6647209	6648053
chr1	6651041	6651599
chr1	6660835	6664021
chr1	6672835	6674648
chr1	6674700	6675440
chr1	6684816	6685797
chr1	6686966	6687422
chr1	6693819	6694487
chr1	6706465	6706862
chr1	6732627	6732928
chr1	6761156	6762363
chr1	6779999	6780394
chr1	6783862	6784163
chr1	6787534	6787871
chr1	6795077	6795799
chr1	6801447	6802527
chr1	6802957	6804278
chr1	6831209	6831510
chr1	6836993	6837294
chr1	6837364	6837857
chr1	6837924	6838226
chr1	6844251	6846107
chr1	6861967	6862495
chr1	6865186	6865487
chr1	6882961	6883463
chr1	6949998	6950299
chr1	6953171	6953612
chr1	6966988	6967289
chr1	6972456	6972925
chr1	6978610	6979194
chr1	6990710	6991675
chr1	6995279	6995580
chr1	7022152	7023186
chr1	7023257	7024009
chr1	7027287	7028088
chr1	7028839	7029568
chr1	7056469	7056797
chr1	7074035	7074801
chr1	7075546	7076391
chr1	7081029	7081576
chr1	7102612	7103145
chr1	7106446	7106747
chr1	7114010	7114311
chr1	7119923	7120798
chr1	7129951	7131169
chr1	7135430	7135817
chr1	7143835	7144136
chr1	7144254	7144873
chr1	7145492	7145793
chr1	7152695	7153227
chr1	7157149	7157450
chr1	7164437	7164779
chr1	7166605	7167203
chr1	7167935	7168704
chr1	7187359	7188335
chr1	7205676	7205988
chr1	7209107	7209408
chr1	7210089	7211330
chr1	7217379	7217680
chr1	7219487	7219788
chr1	7231752	7232413
chr1	7236295	7236596
chr1	7236826	7237368
chr1	7256088	7256501
chr1	7267964	7268313
chr1	7284657	7284958
chr1	7285717	7286262
chr1	7325830	7326131
chr1	7327582	7328003
chr1	7362676	7362977
chr1	7394537	7395103
chr1	7449016	7449317
chr1	7507085	7507386
chr1	7553756	7554182
chr1	7556242	7556654
chr1	7557207	7557693
chr1	7560548	7561037
chr1	7565037	7565338
chr1	7565936	7566376
chr1	7598197	7598498
chr1	7609241	7610185
chr1	7614598	7615407
chr1	7615512	7616273
chr1	7692193	7692494
chr1	7707326	7707627
chr1	7708670	7709709
chr1	7719502	7719803
chr1	7727434	7728220
chr1	7729373	7730050
chr1	7739924	7741004
chr1	7741011	7741312
chr1	7764088	7765347
chr1	7785762	7787031
chr1	7812725	7813607
chr1	7830662	7831828
chr1	7841734	7842035
chr1	7842195	7842496
chr1	7843291	7844793
chr1	7870477	7870778
chr1	7887131	7887690
chr1	7889070	7889371
chr1	7889458	7889759
chr1	7891509	7891860
chr1	7915706	7916007
chr1	7916130	7916766
chr1	7962589	7963148
chr1	7973087	7973388
chr1	7975934	7976669
chr1	7990664	7991455
chr1	7991513	7991814
chr1	8000708	8001122
chr1	8002176	8003227
chr1	8009249	8009550
chr1	8013539	8014970
chr1	8020975	8022251
chr1	8027308	8027946
chr1	8030103	8030653
chr1	8035361	8035662
chr1	8041957	8042858
chr1	8053390	8054315
chr1	8064855	8065397
chr1	8069581	8069882
chr1	8075067	8075397
chr1	8085657	8086915
chr1	8164646	8164947
chr1	8177609	8177910
chr1	8186939	8187456
chr1	8205691	8205992
chr1	8212559	8213552
chr1	8229618	8230120
chr1	8230167	8230468
chr1	8242448	8242749
chr1	8327917	8328218
chr1	8343110	8343630
chr1	8377801	8378860
chr1	8383690	8384583
chr1	8407812	8408113
chr1	8408696	8409549
chr1	8411535	8412240
chr1	8434890	8435191
chr1	8438295	8439480
chr1	8442770	8443647
chr1	8448036	8448518
chr1	8455128	8456175
chr1	8457041	8457986
chr1	8469102	8469608
chr1	8472236	8472537
chr1	8478905	8479547
chr1	8483032	8485029
chr1	8487331	8488061
chr1	8490919	8491522
chr1	8498629	8499822
chr1	8508867	8509576
chr1	8517718	8518380
chr1	8518609	8518961
chr1	8522915	8523983
chr1	8524522	8524823
chr1	8525769	8526071
chr1	8527430	8527731
chr1	8532706	8533007
chr1	8552857	8553158
chr1	8556009	8556542
chr1	8556590	8556899
chr1	8557192	8557493
chr1	8569676	8570583
chr1	8570610	8570911
chr1	8571504	8571952
chr1	8576875	8577425
chr1	8585337	8586655
chr1	8591287	8591588
chr1	8593159	8593460
chr1	8599759	8600113
chr1	8600508	8600937
chr1	8620751	8621598
chr1	8650781	8651120
chr1	8659779	8660080
chr1	8662615	8662916
chr1	8664106	8664892
chr1	8683752	8684053
chr1	8689182	8690231
chr1	8690278	8690579
chr1	8691300	8691601
chr1	8693298	8693994
chr1	8703634	8703935
chr1	8707423	8708022
chr1	8711222	8712288
chr1	8712447	8713074
chr1	8713606	8714204
chr1	8720253	8721219
chr1	8721793	8722094
chr1	8723941	8724651
chr1	8726715	8727232
chr1	8729713	8730391
chr1	8731325	8731687
chr1	8734862	8735276
chr1	8747102	8747558
chr1	8761029	8762043
chr1	8762868	8763883
chr1	8772106	8773358
chr1	8782156	8782780
chr1	8786358	8787078
chr1	8787927	8788771
chr1	8806672	8806973
chr1	8823926	8824931
chr1	8854116	8854417
chr1	8856895	8857196
chr1	8858300	8858601
chr1	8876927	8878470
chr1	8889276	8890143
chr1	8891353	8891654
chr1	8904741	8905042
chr1	8905604	8905905
chr1	8907542	8909278
chr1	8917572	8918568
chr1	8918581	8918924
chr1	8919166	8919809
chr1	8921001	8921302
chr1	8922524	8922899
chr1	8933667	8934024
chr1	8937862	8939594
chr1	8950013	8950600
chr1	8958885	8959186
chr1	8959714	8960234
chr1	8970791	8971229
chr1	8977937	8978688
chr1	8985056	8985960
chr1	8985980	8986281
chr1	8987238	8987539
chr1	8998138	8999025
chr1	9003257	9003921
chr1	9006502	9007678
chr1	9022740	9023297
chr1	9023388	9023689
chr1	9030759	9031504
chr1	9046548	9048433
chr1	9064318	9065500
chr1	9067727	9068171
chr1	9068296	9068597
chr1	9070075	9070500
chr1	9070667	9071375
chr1	9071570	9071871
chr1	9075617	9076294
chr1	9079826	9080809
chr1	9096644	9098064
chr1	9099009	9099310
chr1	9129094	9130321
chr1	9134874	9135590
chr1	9135921	9136674
chr1	9138088	9138539
chr1	9138636	9139595
chr1	9143283	9143681
chr1	9144587	9145502
chr1	9153513	9154299
chr1	9161460	9161951
chr1	9170095	9170396
chr1	9170609	9171309
chr1	9179517	9180241
chr1	9181829	9182719
chr1	9188175	9190067
chr1	9195143	9195982
chr1	9202310	9202829
chr1	9205029	9205436
chr1	9209821	9210376
chr1	9210379	9210680
chr1	9222813	9223238
chr1	9223589	9224703
chr1	9241342	9243289
chr1	9255981	9257278
chr1	9257593	9258172
chr1	9258761	9259062
chr1	9260956	9262267
chr1	9263585	9263940
chr1	9270777	9271204
chr1	9271251	9271606
chr1	9288511	9288875
chr1	9294110	9295418
chr1	9298670	9298971
chr1	9299534	9300268
chr1	9304483	9304992
chr1	9310030	9310422
chr1	9319978	9320745
chr1	9327024	9327494
chr1	9329146	9329608
chr1	9335315	9336308
chr1	9338873	9339174
chr1	9340437	9340964
chr1	9341868	9342220
chr1	9343056	9343357
chr1	9350099	9350400
chr1	9352503	9355281
chr1	9362666	9363185
chr1	9363190	9363491
chr1	9365303	9365940
chr1	9375712	9376312
chr1	9377675	9378332
chr1	9392599	9393397
chr1	9404570	9405166
chr1	9412633	9412934
chr1	9421800	9423557
chr1	9428311	9428771
chr1	9429875	9430176
chr1	9448800	9449201
chr1	9457957	9458663
chr1	9459536	9461240
chr1	9462613	9463242
chr1	9470661	9471304
chr1	9472868	9474012
chr1	9477738	9478175
chr1	9483099	9483400
chr1	9485831	9487102
chr1	9488669	9489377
chr1	9501643	9501944
chr1	9508185	9509321
chr1	9509338	9509735
chr1	9515813	9516209
chr1	9550804	9551426
chr1	9554947	9555858
chr1	9561071	9561461
chr1	9582466	9582892
chr1	9589050	9589586
chr1	9599020	9600563
chr1	9628351	9629311
chr1	9648340	9649926
chr1	9651332	9652110
chr1	9653464	9654156
chr1	9662003	9662456
chr1	9675428	9675983
chr1	9685984	9687728
chr1	9688698	9690811
chr1	9698634	9698935
chr1	9699449	9699750
chr1	9703838	9705587
chr1	9711469	9713231
chr1	9713369	9713878
chr1	9713982	9715740
chr1	9730175	9730476
chr1	9731449	9731750
chr1	9736076	9736377
chr1	9736525	9737229
chr1	9740912	9741213
chr1	9747075	9748031
chr1	9749033	9750243
chr1	9751133	9751476
chr1	9764779	9765144
chr1	9771648	9772093
chr1	9774302	9774603
chr1	9775860	9776290
chr1	9777115	9778231
chr1	9781816	9782117
chr1	9784698	9785415
chr1	9787087	9787516
chr1	9788642	9789057
chr1	9790355	9791079
chr1	9792617	9793239
chr1	9798219	9798520
chr1	9821538	9822218
chr1	9843000	9843301
chr1	9844119	9844420
chr1	9844601	9844986
chr1	9847092	9848289
chr1	9853929	9854230
chr1	9869086	9869491
chr1	9875276	9875577
chr1	9882915	9884647
chr1	9885436	9886047
chr1	9887592	9888007
chr1	9895365	9896317
chr1	9902304	9902605
chr1	9903626	9904040
chr1	9909675	9911326
chr1	9919950	9920489
chr1	9921383	9921684
chr1	9924243	9924544
chr1	9925445	9925967
chr1	9927181	9927938
chr1	9932616	9933135
chr1	9934723	9935288
chr1	9941660	9942830
chr1	9949250	9951002
chr1	9952434	9953585
chr1	9953919	9954599
chr1	9960196	9961005
chr1	9969709	9970727
chr1	9970759	9971291
chr1	10002387	10003950
chr1	10009949	10011547
chr1	10020807	10021772
chr1	10056757	10057489
chr1	10087464	10087765
chr1	10092422	10093894
chr1	10115815	10116203
chr1	10117421	10117786
chr1	10127035	10127386
chr1	10133989	10134992
chr1	10239925	10240226
chr1	10246477	10246778
chr1	10246817	10247350
chr1	10249206	10250231
chr1	10269849	10271416
chr1	10276282	10276641
chr1	10311845	10312146
chr1	10313430	10314225
chr1	10398113	10398414
chr1	10437274	10437812
chr1	10446346	10446738
chr1	10447842	10448818
chr1	10458240	10459319
chr1	10474722	10475866
chr1	10488084	10488385
chr1	10489905	10490841
chr1	10490843	10491302
chr1	10517258	10517559
chr1	10517572	10517873
chr1	10523334	10523711
chr1	10532018	10532856
chr1	10534747	10535762
chr1	10554520	10555934
chr1	10555977	10556323
chr1	10560371	10560763
chr1	10567345	10567863
chr1	10567876	10568177
chr1	10570579	10571532
chr1	10574365	10574666
chr1	10574949	10576021
chr1	10585301	10585602
chr1	10590341	10591184
chr1	10663904	10664436
chr1	10675454	10675755
chr1	10690053	10691563
chr1	10698177	10698674
chr1	10723367	10723668
chr1	10727882	10728395
chr1	10730924	10731793
chr1	10739499	10739989
chr1	10745304	10745848
chr1	10748026	10748980
chr1	10751716	10752017
chr1	10752274	10752782
chr1	10753584	10755233
chr1	10761172	10761473
chr1	10776317	10776819
chr1	10814656	10814957
chr1	10815477	10816373
chr1	10848642	10849260
chr1	10853684	10856786
chr1	10864015	10864766
chr1	10890095	10890581
chr1	10890632	10890933
chr1	10890953	10891388
chr1	10895866	10896261
chr1	10898484	10898785
chr1	10926134	10927694
chr1	10934670	10934971
chr1	10948376	10949122
chr1	10950069	10950384
chr1	10957910	10959014
chr1	10963753	10964168
chr1	10964380	10965473
chr1	10969933	10971140
chr1	10977068	10979045
chr1	10991813	10992569
chr1	10997245	10997806
chr1	10997865	10998166
chr1	10999839	11000792
chr1	11002067	11002368
chr1	11004052	11004743
chr1	11015962	11016263
chr1	11020889	11021446
chr1	11024998	11026225
chr1	11033606	11033918
chr1	11071780	11073396
chr1	11092259	11092560
chr1	11097668	11098020
chr1	11111955	11112256
chr1	11112765	11113066
chr1	11113152	11113453
chr1	11113754	11114205
chr1	11119383	11120862
chr1	11132707	11133008
chr1	11159156	11160347
chr1	11218179	11219019
chr1	11287142	11287827
chr1	11288466	11289738
chr1	11296638	11297398
chr1	11298441	11298773
chr1	11301572	11302146
chr1	11306256	11306760
chr1	11322014	11323254
chr1	11332595	11334206
chr1	11340935	11341416
chr1	11380195	11380626
chr1	11393282	11393797
chr1	11395458	11395892
chr1	11397566	11397889
chr1	11399378	11400337
chr1	11410406	11410707
chr1	11412686	11413608
chr1	11415425	11416801
chr1	11424094	11424593
chr1	11425839	11426140
chr1	11435277	11436483
chr1	11443582	11444613
chr1	11450436	11451158
chr1	11457003	11457706
chr1	11466944	11468120
chr1	11494579	11494908
chr1	11522573	11522874
chr1	11538549	11539800
chr1	11556516	11556817
chr1	11588540	11588961
chr1	11618334	11618635
chr1	11623363	11624015
chr1	11625201	11625653
chr1	11628702	11629003
chr1	11630880	11631333
chr1	11652727	11653174
chr1	11694430	11695167
chr1	11695932	11696233
chr1	11702317	11702994
chr1	11705729	11706086
chr1	11710320	11711005
chr1	11713787	11715285
chr1	11722812	11723113
chr1	11723721	11725365
chr1	11740576	11741995
chr1	11750685	11752157
chr1	11752353	11753743
chr1	11760973	11761274
chr1	11763967	11764270
chr1	11767387	11768376
chr1	11768555	11768978
chr1	11771183	11771484
chr1	11779097	11780161
chr1	11789742	11790902
chr1	11791585	11792403
chr1	11795762	11797076
chr1	11800482	11801250
chr1	11809020	11809738
chr1	11812816	11813291
chr1	11822022	11822323
chr1	11832516	11832866
chr1	11845058	11845545
chr1	11850932	11851437
chr1	11857803	11858104
chr1	11863284	11864047
chr1	11865262	11866723
chr1	11874530	11875850
chr1	11898380	11899062
chr1	11901316	11901877
chr1	11902122	11902975
chr1	11905812	11906135
chr1	11908023	11908360
chr1	11911032	11911592
chr1	11917280	11917859
chr1	11919007	11919665
chr1	11922994	11923295
chr1	11953854	11954357
chr1	11958977	11959278
chr1	11965671	11965999
chr1	11967717	11970138
chr1	11974814	11975241
chr1	11985050	11985432
chr1	11985773	11987049
chr1	11987764	11988065
chr1	11994108	11995351
chr1	12020775	12021330
chr1	12027153	12027497
chr1	12039580	12040856
chr1	12045814	12046263
chr1	12056930	12057494
chr1	12064726	12065369
chr1	12065467	12065936
chr1	12070805	12071173
chr1	12071267	12071568
chr1	12073476	12074183
chr1	12078973	12080180
chr1	12089551	12090402
chr1	12091162	12091618
chr1	12099942	12100948
chr1	12106930	12108045
chr1	12112081	12112447
chr1	12117447	12117818
chr1	12122978	12123919
chr1	12128380	12128976
chr1	12129514	12130233
chr1	12138962	12139263
chr1	12139492	12139958
chr1	12141528	12142017
chr1	12147458	12149094
chr1	12178509	12178975
chr1	12184744	12186647
chr1	12192735	12193668
chr1	12202370	12204267
chr1	12210429	12211016
chr1	12212082	12212428
chr1	12213035	12213821
chr1	12218337	12218638
chr1	12221298	12222524
chr1	12226768	12228108
chr1	12233326	12234267
chr1	12237919	12239752
chr1	12244017	12244843
chr1	12245609	12246396
chr1	12256430	12257599
chr1	12257733	12258403
chr1	12258418	12258719
chr1	12268668	12269491
chr1	12270461	12271104
chr1	12289648	12291297
chr1	12326026	12326327
chr1	12356742	12357046
chr1	12361493	12362275
chr1	12374379	12374680
chr1	12374720	12375021
chr1	12384533	12384834
chr1	12399813	12400114
chr1	12404169	12406259
chr1	12436827	12437291
chr1	12439195	12439866
chr1	12441459	12441875
chr1	12444994	12445492
chr1	12446229	12446549
chr1	12457866	12458278
chr1	12458283	12458840
chr1	12466073	12466729
chr1	12466848	12467149
chr1	12467345	12467775
chr1	12484270	12484712
chr1	12493773	12494614
chr1	12495429	12496050
chr1	12498426	12498965
chr1	12509088	12509878
chr1	12509914	12510215
chr1	12513396	12513937
chr1	12514059	12515385
chr1	12532588	12533770
chr1	12535762	12536274
chr1	12538041	12539276
chr1	12540757	12541365
chr1	12546405	12547119
chr1	12555900	12556758
chr1	12570317	12571550
chr1	12578943	12579318
chr1	12579450	12579848
chr1	12654873	12656516
chr1	12657796	12658273
chr1	12661314	12661617
chr1	12662039	12662340
chr1	12664064	12664941
chr1	12675879	12680216
chr1	12680312	12680934
chr1	12690267	12690657
chr1	12694198	12694557
chr1	12695629	12695930
chr1	12708747	12709048
chr1	12718647	12719365
chr1	12721672	12721973
chr1	12857157	12857458
chr1	13795832	13796303
chr1	13805603	13806454
chr1	13813734	13814369
chr1	13820375	13820848
chr1	13824761	13825859
chr1	13826544	13826845
chr1	13831565	13831866
chr1	13839391	13840727
chr1	13853460	13853761
chr1	13856206	13856636
chr1	13856869	13857378
chr1	13897079	13897740
chr1	13968941	13969721
chr1	13990684	13990985
chr1	13991499	13991800
chr1	13991937	13992572
chr1	13992602	13993154
chr1	13993994	13994713
chr1	14000672	14001240
chr1	14008894	14009526
chr1	14013752	14014161
chr1	14026157	14027726
chr1	14029037	14029635
chr1	14039506	14040517
chr1	14049465	14049766
chr1	14050370	14050671
chr1	14052150	14052681
chr1	14056531	14058085
chr1	14059532	14060110
chr1	14075238	14076698
chr1	14083060	14083361
chr1	14085830	14086131
chr1	14088660	14089975
chr1	14115115	14115687
chr1	14116220	14117565
chr1	14122343	14122644
chr1	14133707	14134008
chr1	14134587	14135672
chr1	14135902	14136318
chr1	14137627	14138035
chr1	14139611	14139912
chr1	14140187	14140488
chr1	14205054	14205355
chr1	14276498	14276799
chr1	14286913	14287214
chr1	14294216	14294517
chr1	14440342	14441422
chr1	14441462	14441890
chr1	14504494	14504795
chr1	14580469	14581050
chr1	14581105	14581406
chr1	14581946	14582634
chr1	14589991	14590292
chr1	14618869	14619419
chr1	14646852	14647408
chr1	14687536	14687837
chr1	14717504	14717805
chr1	14819496	14819797
chr1	14846389	14846690
chr1	14866432	14867029
chr1	14869978	14870279
chr1	14880159	14880460
chr1	14880563	14880864
chr1	14924412	14924713
chr1	14925044	14925345
chr1	14925882	14926381
chr1	14960943	14961250
chr1	14987187	14988072
chr1	14998304	14999128
chr1	15001374	15001675
chr1	15004218	15005140
chr1	15005651	15005952
chr1	15027111	15027412
chr1	15033065	15033666
chr1	15039749	15040643
chr1	15058231	15059036
chr1	15060022	15060327
chr1	15061979	15062833
chr1	15063844	15064407
chr1	15065745	15066866
chr1	15075841	15076226
chr1	15081959	15082798
chr1	15082872	15083173
chr1	15087713	15088977
chr1	15092303	15092604
chr1	15103244	15105412
chr1	15105593	15105894
chr1	15136983	15137560
chr1	15150821	15151122
chr1	15152550	15153148
chr1	15200121	15200471
chr1	15208298	15209039
chr1	15240029	15240848
chr1	15241709	15242196
chr1	15247496	15247797
chr1	15249629	15251515
chr1	15255997	15257354
chr1	15268429	15268800
chr1	15280396	15280697
chr1	15295284	15295934
chr1	15303611	15304418
chr1	15307304	15307605
chr1	15314592	15314954
chr1	15354006	15354463
chr1	15373031	15373381
chr1	15402459	15402760
chr1	15416152	15416562
chr1	15416740	15417228
chr1	15426511	15427879
chr1	15438758	15439059
chr1	15455002	15455828
chr1	15468273	15469113
chr1	15478845	15481195
chr1	15482667	15483405
chr1	15494748	15495300
chr1	15504225	15504526
chr1	15519363	15519796
chr1	15533985	15534401
chr1	15544998	15545299
chr1	15550356	15551163
chr1	15551178	15551616
chr1	15558168	15558502
chr1	15563084	15563539
chr1	15572449	15572775
chr1	15573476	15574061
chr1	15575291	15576117
chr1	15578947	15579704
chr1	15587166	15588505
chr1	15598903	15599407
chr1	15614797	15615098
chr1	15631279	15631580
chr1	15649687	15650391
chr1	15655238	15655900
chr1	15666866	15667234
chr1	15671160	15672806
chr1	15678981	15679337
chr1	15710468	15711390
chr1	15712589	15713328
chr1	15727612	15728479
chr1	15729439	15729866
chr1	15735590	15736917
chr1	15737047	15738936
chr1	15742392	15743027
chr1	15743098	15744529
chr1	15749479	15749780
chr1	15750510	15751088
chr1	15757306	15758002
chr1	15761248	15761640
chr1	15761641	15761942
chr1	15817478	15817779
chr1	15820203	15820504
chr1	15841509	15841810
chr1	15850380	15851694
chr1	15851735	15852036
chr1	15852844	15853710
chr1	15890238	15891224
chr1	15898095	15898683
chr1	15905404	15905920
chr1	15910958	15911719
chr1	15921557	15921973
chr1	15929448	15930569
chr1	15943228	15945227
chr1	15954101	15954532
chr1	15976998	15977301
chr1	15982691	15983324
chr1	16005088	16005389
chr1	16008380	16008993
chr1	16010422	16011816
chr1	16023161	16024070
chr1	16055356	16055657
chr1	16061811	16062723
chr1	16064951	16065252
chr1	16067694	16068252
chr1	16082843	16083437
chr1	16083558	16083859
chr1	16084791	16085629
chr1	16114859	16115846
chr1	16118488	16118846
chr1	16125454	16125884
chr1	16126608	16127248
chr1	16130045	16130346
chr1	16139894	16140228
chr1	16141854	16142348
chr1	16142426	16142727
chr1	16152033	16152514
chr1	16155927	16157586
chr1	16160715	16162965
chr1	16163373	16164198
chr1	16173399	16176734
chr1	16209206	16210114
chr1	16211617	16211918
chr1	16212010	16213657
chr1	16242528	16243733
chr1	16260221	16260687
chr1	16260742	16261043
chr1	16261920	16262408
chr1	16264161	16264462
chr1	16276066	16276442
chr1	16277158	16278277
chr1	16279193	16279680
chr1	16279769	16280070
chr1	16282399	16282993
chr1	16290291	16290857
chr1	16291763	16292924
chr1	16300918	16301301
chr1	16301577	16302813
chr1	16320833	16321391
chr1	16331142	16331443
chr1	16332192	16332788
chr1	16335518	16335819
chr1	16339215	16340172
chr1	16341120	16341763
chr1	16343911	16344295
chr1	16349812	16350113
chr1	16352875	16353586
chr1	16353638	16353939
chr1	16359081	16359731
chr1	16374649	16374950
chr1	16374979	16375539
chr1	16381984	16382934
chr1	16390307	16391169
chr1	16393581	16394024
chr1	16394027	16394328
chr1	16394484	16395038
chr1	16399611	16400520
chr1	16405159	16405908
chr1	16408858	16409313
chr1	16414897	16415198
chr1	16416349	16416650
chr1	16417106	16417614
chr1	16449169	16449818
chr1	16467469	16468538
chr1	16470399	16470700
chr1	16470874	16471175
chr1	16477686	16478196
chr1	16480525	16481472
chr1	16481930	16482540
chr1	16482591	16482892
chr1	16484253	16485319
chr1	16488563	16489208
chr1	16494076	16494699
chr1	16494826	16495827
chr1	16499580	16500229
chr1	16502332	16502937
chr1	16514077	16514586
chr1	16518444	16518745
chr1	16532668	16533883
chr1	16542704	16543056
chr1	16543274	16544638
chr1	16556047	16556372
chr1	16556987	16557288
chr1	16562628	16563952
chr1	16570669	16571230
chr1	16574930	16575968
chr1	16628866	16629167
chr1	16629228	16629529
chr1	16677464	16679716
chr1	16693347	16694617
chr1	16698297	16698632
chr1	16712582	16714286
chr1	16719540	16719841
chr1	16724259	16724560
chr1	16725233	16725534
chr1	16735914	16736215
chr1	16736370	16736671
chr1	16746923	16747841
chr1	16766638	16767844
chr1	17305004	17305704
chr1	17305847	17307472
chr1	17335989	17336862
chr1	17336952	17338852
chr1	17340326	17340735
chr1	17349561	17349947
chr1	17350017	17350318
chr1	17371698	17372885
chr1	17380022	17380810
chr1	17385948	17386488
chr1	17393241	17393853
chr1	17409826	17410127
chr1	17426208	17426839
chr1	17445570	17447062
chr1	17447963	17448264
chr1	17448373	17450191
chr1	17452219	17452569
chr1	17454581	17455226
chr1	17467776	17468538
chr1	17482689	17482990
chr1	17508111	17508730
chr1	17512350	17513770
chr1	17517710	17518291
chr1	17518324	17519235
chr1	17527800	17528504
chr1	17533210	17534891
chr1	17538948	17539973
chr1	17541281	17541829
chr1	17559789	17560583
chr1	17563374	17564052
chr1	17565115	17565416
chr1	17565861	17566444
chr1	17567487	17567802
chr1	17571779	17572080
chr1	17577083	17577465
chr1	17608192	17608709
chr1	17630923	17631224
chr1	17634483	17634784
chr1	17662410	17662912
chr1	17675340	17675742
chr1	17676616	17677199
chr1	17682362	17683508
chr1	17719549	17720094
chr1	17730461	17730762
chr1	17730878	17731714
chr1	17731916	17733060
chr1	17746160	17746722
chr1	17752712	17753013
chr1	17757836	17758625
chr1	17763971	17766662
chr1	17779205	17779506
chr1	17803886	17804345
chr1	17820561	17821104
chr1	17828769	17829144
chr1	17862538	17863102
chr1	17866173	17866517
chr1	17895756	17896413
chr1	17929787	17930245
chr1	17956365	17956942
chr1	17957020	17957321
chr1	17961892	17963059
chr1	17963126	17963427
chr1	17988088	17988389
chr1	17998118	17998654
chr1	18000219	18000729
chr1	18000815	18001278
chr1	18082234	18082535
chr1	18114792	18115093
chr1	18158253	18158554
chr1	18188048	18188705
chr1	18285257	18285582
chr1	18303790	18304091
chr1	18326164	18326902
chr1	18327000	18327301
chr1	18367379	18368109
chr1	18426955	18427347
chr1	18436705	18437122
chr1	18476462	18476763
chr1	18504548	18504978
chr1	18561207	18561518
chr1	18695546	18695847
chr1	18806929	18808834
chr1	18808835	18809136
chr1	18817590	18818062
chr1	18875453	18875754
chr1	18902080	18902381
chr1	18907587	18908232
chr1	18913117	18913418
chr1	18923723	18924217
chr1	18956164	18956465
chr1	18969579	18970603
chr1	18971325	18972170
chr1	18972209	18972510
chr1	18973112	18973805
chr1	18979445	18980404
chr1	18980415	18980716
chr1	18981914	18982666
chr1	18988192	18988574
chr1	19042823	19043525
chr1	19047739	19048332
chr1	19147066	19147782
chr1	19188493	19189020
chr1	19195984	19196285
chr1	19201567	19202062
chr1	19210647	19211012
chr1	19225288	19225589
chr1	19228379	19229777
chr1	19233463	19235040
chr1	19235959	19236260
chr1	19239423	19239894
chr1	19250154	19250666
chr1	19252911	19254476
chr1	19264754	19265425
chr1	19274881	19275252
chr1	19276124	19277122
chr1	19277927	19278959
chr1	19282140	19284030
chr1	19289457	19289758
chr1	19299000	19299731
chr1	19299775	19300076
chr1	19316247	19316548
chr1	19334448	19334749
chr1	19337561	19337862
chr1	19380606	19381153
chr1	19381215	19381747
chr1	19394477	19394888
chr1	19400786	19401780
chr1	19408086	19408387
chr1	19450090	19451059
chr1	19483190	19483492
chr1	19506088	19506858
chr1	19535871	19537475
chr1	19553316	19553649
chr1	19567409	19568106
chr1	19577472	19579095
chr1	19614728	19615671
chr1	19637719	19639387
chr1	19641648	19642698
chr1	19646871	19647351
chr1	19647463	19647835
chr1	19648959	19649260
chr1	19651813	19653114
chr1	19658546	19658847
chr1	19667781	19668475
chr1	19670887	19671325
chr1	19674055	19675137
chr1	19685734	19686035
chr1	19686048	19687105
chr1	19687863	19688164
chr1	19695653	19696147
chr1	19716810	19718344
chr1	19719314	19720442
chr1	19732410	19733029
chr1	19737894	19738425
chr1	19756721	19757022
chr1	19757026	19757379
chr1	19766013	19767303
chr1	19770212	19770529
chr1	19772271	19772601
chr1	19780319	19780624
chr1	19780676	19781686
chr1	19781720	19782021
chr1	19783803	19784104
chr1	19789313	19790326
chr1	19794762	19796560
chr1	19803212	19804741
chr1	19810715	19812720
chr1	19831541	19832619
chr1	19835188	19835787
chr1	19837532	19837933
chr1	19843109	19843931
chr1	19859608	19859909
chr1	19908751	19909080
chr1	19922742	19924356
chr1	19970161	19971548
chr1	19977683	19977984
chr1	19980025	19980594
chr1	19986115	19986843
chr1	19991144	19991843
chr1	19992026	19992627
chr1	20014924	20015225
chr1	20030872	20031374
chr1	20042051	20042431
chr1	20085315	20085952
chr1	20088536	20089044
chr1	20092148	20092449
chr1	20098559	20099032
chr1	20099086	20100175
chr1	20102360	20102988
chr1	20120077	20120378
chr1	20125719	20127026
chr1	20137365	20137666
chr1	20198762	20199063
chr1	20203660	20204084
chr1	20208436	20209061
chr1	20209217	20209540
chr1	20238650	20238951
chr1	20244295	20244906
chr1	20301339	20301894
chr1	20384607	20385631
chr1	20386181	20386824
chr1	20388421	20388722
chr1	20399794	20400095
chr1	20404639	20405192
chr1	20406158	20406649
chr1	20407106	20407833
chr1	20425702	20426521
chr1	20427218	20428064
chr1	20445795	20446318
chr1	20450313	20451314
chr1	20453961	20454471
chr1	20465606	20466496
chr1	20478050	20480383
chr1	20491153	20491787
chr1	20491943	20492532
chr1	20497474	20498688
chr1	20504871	20505172
chr1	20505346	20505809
chr1	20511412	20513148
chr1	20513598	20514310
chr1	20521255	20521979
chr1	20534059	20534360
chr1	20538972	20539778
chr1	20559955	20560351
chr1	20576980	20577661
chr1	20581915	20582514
chr1	20605104	20606300
chr1	20617250	20617589
chr1	20618186	20618487
chr1	20669178	20670220
chr1	20678513	20678957
chr1	20686011	20686312
chr1	20699679	20700136
chr1	20703412	20703760
chr1	20730942	20731243
chr1	20732302	20732603
chr1	20811723	20813416
chr1	20820116	20820856
chr1	20833770	20834855
chr1	20848790	20849165
chr1	20869180	20869481
chr1	20877129	20878420
chr1	20878475	20879195
chr1	20901060	20901361
chr1	20901699	20902066
chr1	20916196	20916497
chr1	20916888	20917189
chr1	20920304	20920605
chr1	20923794	20924425
chr1	20940371	20940672
chr1	20943040	20943341
chr1	20959676	20961283
chr1	20966468	20966977
chr1	20987334	20988702
chr1	21005028	21005487
chr1	21008833	21009519
chr1	21022755	21023807
chr1	21043902	21044923
chr1	21057789	21060214
chr1	21112321	21114310
chr1	21146803	21147104
chr1	21254674	21254995
chr1	21258252	21259530
chr1	21263238	21263539
chr1	21276375	21276938
chr1	21290954	21291729
chr1	21348578	21349380
chr1	21361713	21362014
chr1	21374842	21375280
chr1	21377755	21378056
chr1	21416977	21417914
chr1	21418357	21418658
chr1	21426844	21427475
chr1	21444067	21444368
chr1	21449731	21450396
chr1	21467005	21467306
chr1	21475887	21476188
chr1	21492175	21492552
chr1	21497816	21498117
chr1	21501801	21504007
chr1	21510466	21511229
chr1	21521619	21522223
chr1	21543299	21543725
chr1	21544426	21544727
chr1	21558443	21559015
chr1	21559936	21560378
chr1	21580175	21580812
chr1	21580853	21581344
chr1	21581394	21582061
chr1	21587651	21588784
chr1	21588818	21589119
chr1	21596699	21597171
chr1	21606342	21606880
chr1	21611284	21611621
chr1	21616091	21617053
chr1	21617135	21617436
chr1	21619526	21621733
chr1	21626370	21626691
chr1	21650642	21652369
chr1	21660406	21661548
chr1	21664276	21664607
chr1	21671226	21672408
chr1	21691599	21691900
chr1	21694825	21695464
chr1	21710231	21710641
chr1	21724338	21724667
chr1	21766199	21767497
chr1	21780220	21780860
chr1	21814455	21815430
chr1	21817046	21817581
chr1	21821351	21821848
chr1	21835107	21836050
chr1	21840232	21841093
chr1	21842901	21843218
chr1	21843587	21844035
chr1	21844469	21844834
chr1	21845573	21845955
chr1	21849840	21850598
chr1	21851117	21852074
chr1	21861277	21861657
chr1	21863233	21863534
chr1	21864586	21864941
chr1	21876642	21876943
chr1	21879300	21879745
chr1	21879925	21880443
chr1	21893645	21894132
chr1	21900581	21901434
chr1	21913371	21913672
chr1	21916780	21917342
chr1	21934201	21934664
chr1	21948906	21949207
chr1	21950184	21950485
chr1	21964883	21965546
chr1	21974445	21974746
chr1	21978010	21978811
chr1	21985545	21986502
chr1	21990469	21991088
chr1	21995344	21996659
chr1	22002443	22003156
chr1	22033000	22033332
chr1	22087850	22088902
chr1	22089378	22089679
chr1	22089895	22090196
chr1	22090268	22090569
chr1	22094673	22095213
chr1	22101316	22101733
chr1	22102421	22102722
chr1	22108424	22110371
chr1	22125275	22125576
chr1	22140786	22141773
chr1	22141885	22143159
chr1	22150283	22150635
chr1	22150997	22151298
chr1	22178839	22179140
chr1	22192178	22193215
chr1	22225884	22226747
chr1	22226779	22227080
chr1	22228035	22228863
chr1	22230694	22231747
chr1	22236134	22236969
chr1	22240207	22240872
chr1	22251129	22251430
chr1	22253592	22254219
chr1	22260133	22260592
chr1	22263009	22264497
chr1	22266037	22266685
chr1	22283149	22283695
chr1	22284869	22285395
chr1	22290236	22291131
chr1	22324809	22325110
chr1	22345311	22346056
chr1	22350880	22352960
chr1	22358001	22358680
chr1	22366018	22366901
chr1	22371606	22371907
chr1	22378740	22380267
chr1	22392739	22393040
chr1	22394495	22394796
chr1	22396727	22397028
chr1	22400750	22402690
chr1	22414657	22415142
chr1	22415533	22415834
chr1	22415943	22416720
chr1	22418601	22419500
chr1	22423994	22424295
chr1	22431323	22431748
chr1	22431965	22432461
chr1	22445091	22445708
chr1	22458369	22458697
chr1	22468509	22470214
chr1	22480220	22480823
chr1	22487062	22487863
chr1	22490035	22490337
chr1	22501348	22501729
chr1	22511711	22512012
chr1	22512610	22513215
chr1	22588896	22589464
chr1	22623269	22623608
chr1	22676781	22677461
chr1	22725231	22725730
chr1	22742944	22743433
chr1	22746737	22747277
chr1	22755140	22755484
chr1	22777953	22778758
chr1	22778843	22779448
chr1	22820660	22821768
chr1	22865987	22866559
chr1	22899306	22899625
chr1	22945809	22946110
chr1	22960538	22960919
chr1	22962583	22963439
chr1	22968167	22968856
chr1	23030768	23031501
chr1	23036730	23037842
chr1	23038953	23039254
chr1	23043648	23044122
chr1	23076649	23077131
chr1	23158338	23158905
chr1	23173028	23173604
chr1	23181204	23181655
chr1	23206401	23207092
chr1	23211492	23212027
chr1	23215771	23216072
chr1	23234083	23234448
chr1	23242602	23243246
chr1	23256664	23257151
chr1	23279993	23280294
chr1	23289043	23289344
chr1	23290570	23291063
chr1	23302650	23303247
chr1	23310244	23310833
chr1	23311821	23312821
chr1	23337280	23337951
chr1	23345448	23347226
chr1	23355874	23356463
chr1	23359145	23359648
chr1	23405373	23405674
chr1	23407896	23408259
chr1	23409797	23410098
chr1	23411432	23411733
chr1	23414555	23415059
chr1	23425234	23425574
chr1	23426502	23427109
chr1	23428833	23429134
chr1	23429862	23430183
chr1	23437235	23437969
chr1	23438339	23438680
chr1	23441398	23442181
chr1	23445654	23446751
chr1	23448842	23449509
chr1	23467133	23467434
chr1	23493847	23496619
chr1	23503573	23505198
chr1	23510719	23511472
chr1	23528591	23529080
chr1	23536332	23536641
chr1	23543227	23544551
chr1	23544831	23545132
chr1	23669881	23671112
chr1	23671138	23671654
chr1	23680750	23681051
chr1	23694361	23695477
[truncated: 215,242+ more rows]
