# Supplementary material for: Epigenomic mapping reveals distinct B cell acute lymphoblastic leukemia chromatin architectures and regulators
Source: Cell Genom. 2023 Nov 20;3(12):100442. doi: 10.1016/j.xgen.2023.100442 (PMC10726428; doi:10.1016/j.xgen.2023.100442)
Supplement: Table S3. Chromatin-accessibility regions defining differences between B-progenitors, related to Figure 2 [file mmc5.xlsx]

## Sheet: Table S3
TABLE S3: Chromatin accessibility regions defining differences between B-progenitors, related to Figure 2.
chr	start	stop	Defining Progenitor
chr1	10003270	10003520	CD19CD20
chr1	10020778	10021028	HSC
chr1	100232090	100232340	ProB
chr1	100512359	100512609	CD19CD20
chr1	100512609	100512759	CD19CD20
chr1	100617793	100618043	CD19CD20
chr1	100889687	100889866	CD19CD20
chr1	100905575	100905825	ProB
chr1	100905825	100906075	ProB
chr1	100918291	100918541	CD19CD20
chr1	100929236	100929486	ProB
chr1	100996763	100997013	ProB
chr1	101001713	101001944	CD19CD20
chr1	101062714	101062964	PreProB
chr1	101178574	101178824	LMPP
chr1	101178824	101178962	LMPP
chr1	101251148	101251398	PreProB,ProB
chr1	101251398	101251648	ProB
chr1	101362198	101362448	CD19CD20
chr1	101362448	101362535	CD19CD20
chr1	101414960	101415210	CD19CD20
chr1	101415210	101415460	CD19CD20
chr1	101415460	101415589	CD19CD20
chr1	101460816	101461066	CLP
chr1	101461066	101461316	CLP
chr1	101461316	101461566	CLP
chr1	101509490	101509740	PreProB
chr1	101544697	101544947	CD19CD20
chr1	101544947	101545197	CD19CD20
chr1	101545197	101545447	CD19CD20
chr1	101573100	101573350	ProB
chr1	101573350	101573600	ProB
chr1	101578103	101578331	LMPP
chr1	101588379	101588629	CD19CD20
chr1	101593490	101593740	CD19CD20
chr1	101593990	101594240	LMPP
chr1	101610376	101610626	CD19CD20
chr1	101610626	101610876	CD19CD20
chr1	101610876	101611126	CD19CD20
chr1	101664806	101665056	CD19CD20
chr1	101665056	101665154	CD19CD20
chr1	101687403	101687653	CD19CD20
chr1	101687653	101687903	CD19CD20
chr1	101701035	101701285	CD19CD20
chr1	101701285	101701535	CD19CD20
chr1	101707261	101707451	CD19CD20
chr1	101713424	101713674	HSC,MPP
chr1	101713674	101713924	MPP
chr1	101723352	101723602	ProB
chr1	101723602	101723852	ProB
chr1	101730218	101730468	CD19CD20
chr1	101749247	101749497	ProB
chr1	101758978	101759228	LMPP
chr1	101773531	101773781	CD19CD20
chr1	101773781	101773815	CD19CD20
chr1	101774707	101774957	CD19CD20
chr1	101823094	101823344	ProB
chr1	101845569	101845819	ProB
chr1	101854381	101854631	HSC
chr1	101873446	101873696	MPP
chr1	101901442	101901692	MPP
chr1	101901692	101901942	MPP
chr1	10233729	10233925	CD19CD20
chr1	102427369	102427619	PreProB
chr1	10249815	10250065	CD19CD20
chr1	103029560	103029810	HSC
chr1	104060134	104060384	CD19CD20
chr1	104600006	104600256	CD19CD20
chr1	104668643	104668893	ProB
chr1	104675074	104675324	ProB
chr1	10475358	10475608	ProB
chr1	105010294	105010544	CD19CD20
chr1	105135488	105135738	CD19CD20
chr1	105135738	105135988	CD19CD20
chr1	105135988	105136238	CD19CD20
chr1	105136238	105136488	CD19CD20
chr1	105136488	105136722	CD19CD20
chr1	105249504	105249701	CD19CD20
chr1	105302359	105302609	CD19CD20
chr1	105302609	105302859	CD19CD20
chr1	105302859	105303109	CD19CD20
chr1	10555402	10555604	CD19CD20
chr1	10560469	10560719	LMPP
chr1	106349147	106349397	CD19CD20
chr1	106415539	106415789	CD19CD20
chr1	106417282	106417532	CD19CD20
chr1	106417532	106417782	CD19CD20
chr1	106453610	106453776	CLP
chr1	106598695	106598945	CLP
chr1	106598945	106599003	CLP
chr1	107683703	107683953	CD19CD20
chr1	107739736	107739986	CD19CD20
chr1	107762180	107762430	CLP
chr1	107769158	107769408	CLP
chr1	107789766	107790016	CD19CD20
chr1	107790266	107790516	CD19CD20
chr1	107790766	107790955	CD19CD20
chr1	107794562	107794812	MPP
chr1	107795062	107795312	HSC
chr1	107902271	107902521	CD19CD20
chr1	107902521	107902771	CD19CD20
chr1	107905139	107905389	CD19CD20
chr1	107976997	107977247	CD19CD20
chr1	107977247	107977446	CD19CD20
chr1	107993509	107993759	CD19CD20
chr1	108072386	108072636	ProB
chr1	108087616	108087866	HSC,MPP
chr1	108087866	108088116	HSC
chr1	108088116	108088366	HSC,MPP
chr1	108133429	108133679	CD19CD20
chr1	108133679	108133848	CD19CD20
chr1	108146854	108147104	CLP
chr1	108186418	108186668	CLP
chr1	108186668	108186918	CLP
chr1	108215518	108215768	PreProB,ProB
chr1	108215768	108216018	ProB
chr1	108281822	108282072	HSC,MPP
chr1	108319930	108320180	CD19CD20
chr1	108320180	108320430	CD19CD20
chr1	108320430	108320521	CD19CD20
chr1	108329092	108329342	CD19CD20
chr1	108329342	108329379	CD19CD20
chr1	108337978	108338228	CD19CD20
chr1	108338228	108338478	CD19CD20
chr1	108338478	108338728	CD19CD20
chr1	108341828	108342012	CD19CD20
chr1	108345370	108345620	CD19CD20
chr1	108345620	108345804	CD19CD20
chr1	108377818	108377995	CLP
chr1	108386694	108386944	CD19CD20
chr1	108387194	108387444	CLP
chr1	108404633	108404883	MPP
chr1	108404883	108405133	MPP
chr1	108439579	108439829	MPP
chr1	108440079	108440329	LMPP
chr1	108442643	108442893	CD19CD20
chr1	108442893	108443143	CD19CD20
chr1	108477945	108478195	CD19CD20
chr1	108478195	108478445	CD19CD20
chr1	108506724	108506974	CD19CD20
chr1	108549845	108550025	CD19CD20
chr1	108559192	108559442	CD19CD20
chr1	108571584	108571834	LMPP
chr1	108571834	108572084	LMPP
chr1	108584498	108584692	CD19CD20
chr1	108587003	108587251	MPP
chr1	108591641	108591800	CLP
chr1	108592901	108593151	CD19CD20
chr1	108593401	108593651	CD19CD20
chr1	108593651	108593901	CD19CD20
chr1	108593901	108594151	CD19CD20
chr1	108594151	108594401	CD19CD20
chr1	108614929	108615179	LMPP
chr1	108617610	108617860	CD19CD20
chr1	108617860	108618110	CD19CD20
chr1	108618110	108618167	CD19CD20
chr1	108650307	108650557	CD19CD20
chr1	108725583	108725833	CLP
chr1	108725833	108725990	CLP
chr1	109080569	109080819	CD19CD20
chr1	109094011	109094261	CD19CD20
chr1	109094261	109094406	CD19CD20
chr1	109099987	109100237	CD19CD20
chr1	109187577	109187827	ProB
chr1	109189237	109189487	PreProB
chr1	109189487	109189737	PreProB
chr1	109391531	109391721	CLP
chr1	109395141	109395391	CD19CD20
chr1	109395391	109395641	CD19CD20
chr1	109395641	109395864	CLP
chr1	109405545	109405795	CD19CD20
chr1	109405795	109405994	CD19CD20
chr1	109506114	109506364	CD19CD20
chr1	109644140	109644316	CD19CD20
chr1	10964941	10965191	CD19CD20
chr1	109796196	109796446	HSC
chr1	109940583	109940833	CD19CD20
chr1	110163462	110163712	CD19CD20
chr1	110167511	110167761	HSC
chr1	110210393	110210643	CD19CD20
chr1	110210643	110210893	CD19CD20
chr1	11025100	11025350	ProB
chr1	110254840	110255090	CD19CD20
chr1	110333292	110333542	CD19CD20
chr1	110333542	110333792	CD19CD20
chr1	110337047	110337297	MPP
chr1	110337297	110337334	MPP
chr1	110429479	110429729	HSC,MPP
chr1	110448665	110448915	CD19CD20
chr1	110448915	110449165	CD19CD20
chr1	110554186	110554436	CD19CD20
chr1	110554436	110554686	CD19CD20
chr1	110554686	110554936	CD19CD20
chr1	110554936	110555129	CD19CD20
chr1	110719038	110719288	PreProB
chr1	1107299	1107549	HSC
chr1	110753100	110753350	CD19CD20
chr1	110805404	110805654	LMPP
chr1	110805654	110805819	LMPP
chr1	110923486	110923736	CD19CD20
chr1	110927074	110927324	HSC
chr1	110927824	110928074	CD19CD20
chr1	110928074	110928199	CD19CD20
chr1	111033755	111034005	LMPP
chr1	111099210	111099460	HSC
chr1	111177468	111177718	CD19CD20
chr1	111177718	111177757	CD19CD20
chr1	111330298	111330548	MPP
chr1	111342591	111342841	LMPP
chr1	111342841	111343091	LMPP
chr1	111415022	111415272	MPP
chr1	111459552	111459802	ProB
chr1	1114886	1115136	HSC
chr1	111670823	111671073	HSC
chr1	111675017	111675267	CD19CD20
chr1	111675267	111675356	CD19CD20
chr1	111719399	111719649	CD19CD20
chr1	111762302	111762552	HSC,MPP
chr1	111762552	111762726	HSC,MPP
chr1	111772236	111772486	MPP
chr1	111947332	111947538	CD19CD20
chr1	111948795	111949045	CLP
chr1	111949045	111949295	CLP,MPP
chr1	112013506	112013756	CD19CD20
chr1	112013756	112014006	CD19CD20
chr1	112048317	112048567	CD19CD20
chr1	112048567	112048817	CD19CD20
chr1	112050018	112050268	CLP
chr1	112058872	112059122	CD19CD20
chr1	112059122	112059372	CD19CD20
chr1	112139217	112139400	CD19CD20
chr1	112143591	112143749	CD19CD20
chr1	112144852	112145102	CD19CD20
chr1	112146698	112146948	CD19CD20
chr1	112232269	112232519	CD19CD20
chr1	112266058	112266308	CD19CD20
chr1	112266308	112266518	CD19CD20
chr1	112351475	112351725	CD19CD20
chr1	112351725	112351975	CD19CD20
chr1	112421352	112421602	CD19CD20
chr1	112462973	112463223	PreProB
chr1	112515927	112516177	PreProB
chr1	112806335	112806556	MPP
chr1	11287545	11287690	CD19CD20
chr1	113008957	113009207	CD19CD20
chr1	113009207	113009457	CD19CD20
chr1	113164639	113164889	CD19CD20
chr1	113177898	113178148	CD19CD20
chr1	113178398	113178648	CD19CD20
chr1	113219113	113219363	HSC
chr1	113243329	113243579	CLP
chr1	113257890	113258140	CD19CD20
chr1	11341126	11341376	CD19CD20
chr1	113498168	113498418	ProB
chr1	113500182	113500347	CD19CD20
chr1	113525621	113525871	CD19CD20
chr1	113525871	113526121	CD19CD20
chr1	113526371	113526612	CD19CD20
chr1	113589119	113589369	CLP
chr1	113728488	113728680	CD19CD20
chr1	11395493	11395743	CD19CD20
chr1	11412950	11413200	CD19CD20
chr1	114244028	114244278	CLP
chr1	11435854	11436104	HSC,MPP
chr1	114400806	114401056	CD19CD20
chr1	114401056	114401306	CD19CD20
chr1	114401306	114401556	CD19CD20
chr1	114402056	114402306	CD19CD20
chr1	114402306	114402556	CD19CD20
chr1	114402556	114402737	CD19CD20
chr1	114414117	114414367	PreProB
chr1	114414367	114414617	PreProB
chr1	114446167	114446417	CD19CD20
chr1	114446417	114446591	CD19CD20
chr1	114656567	114656817	ProB
chr1	114656817	114657067	ProB
chr1	114778653	114778903	PreProB
chr1	114778903	114779153	PreProB
chr1	114883994	114884244	CD19CD20
chr1	11494585	11494835	CLP
chr1	115025106	115025356	CD19CD20
chr1	115025356	115025606	CD19CD20
chr1	115101899	115102149	CD19CD20
chr1	115102149	115102399	CD19CD20
chr1	115298705	115298955	CD19CD20
chr1	115605156	115605406	ProB
chr1	115605406	115605656	CLP
chr1	115605906	115606150	PreProB
chr1	115671024	115671274	LMPP
chr1	115885925	115886175	CLP
chr1	115886175	115886393	CLP
chr1	116184511	116184761	CD19CD20
chr1	116184761	116185011	CD19CD20
chr1	116185011	116185261	CD19CD20
chr1	116185261	116185511	CD19CD20
chr1	116185511	116185700	CD19CD20
chr1	116190783	116191033	MPP
chr1	116197764	116198014	CD19CD20
chr1	116213467	116213717	CD19CD20
chr1	11631088	11631338	LMPP
chr1	116454069	116454319	ProB
chr1	116467281	116467531	CLP
chr1	116711424	116711662	LMPP
chr1	116785803	116786053	PreProB
chr1	116786053	116786303	PreProB,ProB
chr1	116815935	116816185	CLP
chr1	116920286	116920536	CD19CD20
chr1	116960837	116961087	CD19CD20
chr1	116961087	116961337	CD19CD20
chr1	117057791	117058041	CD19CD20
chr1	117099086	117099336	CD19CD20
chr1	117099336	117099586	CD19CD20
chr1	117171194	117171444	CD19CD20
chr1	117312376	117312626	CD19CD20
chr1	117484986	117485236	LMPP
chr1	117528963	117529213	LMPP
chr1	117529213	117529463	LMPP
chr1	117591588	117591838	HSC,MPP
chr1	117591838	117592088	HSC,MPP
chr1	117592088	117592338	MPP
chr1	117592588	117592772	CD19CD20
chr1	117664217	117664467	CD19CD20
chr1	11767912	11768047	CLP
chr1	118079912	118080162	CD19CD20
chr1	118113486	118113736	CD19CD20
chr1	118138694	118138944	CD19CD20
chr1	118138944	118139194	CD19CD20
chr1	118149387	118149637	CD19CD20
chr1	118155901	118156151	ProB
chr1	118166346	118166561	CD19CD20
chr1	118179419	118179669	ProB
chr1	118187398	118187648	PreProB
chr1	118197030	118197280	CD19CD20
chr1	118197280	118197530	CD19CD20
chr1	118197530	118197595	CD19CD20
chr1	118198856	118199106	CD19CD20
chr1	118199106	118199329	CD19CD20
chr1	118202228	118202434	CD19CD20
chr1	118206728	118206978	CD19CD20
chr1	118206978	118207228	CD19CD20
chr1	118207228	118207478	CD19CD20
chr1	118207478	118207581	CD19CD20
chr1	118213190	118213412	CD19CD20
chr1	118229124	118229374	CD19CD20
chr1	118261739	118261940	CLP
chr1	118559177	118559381	CLP
chr1	1186334	1186584	CD19CD20
chr1	11874844	11875094	HSC
chr1	118759739	118759989	PreProB,ProB
chr1	118759989	118760239	PreProB
chr1	119327805	119328055	PreProB
chr1	119328055	119328305	ProB
chr1	119480335	119480585	PreProB,ProB
chr1	119480585	119480830	ProB
chr1	119764949	119765199	CD19CD20
chr1	119765199	119765386	CD19CD20
chr1	119771892	119772142	CD19CD20
chr1	11986463	11986713	CD19CD20
chr1	119866341	119866576	LMPP
chr1	119870032	119870282	CD19CD20
chr1	119870282	119870532	CD19CD20
chr1	120086542	120086792	LMPP
chr1	120107731	120107981	CD19CD20
chr1	120107981	120108231	CD19CD20
chr1	120108231	120108380	CD19CD20
chr1	120156347	120156597	ProB
chr1	120174144	120174394	CD19CD20
chr1	120190172	120190422	CD19CD20
chr1	120190922	120191172	CD19CD20
chr1	120254405	120254655	CD19CD20
chr1	120254905	120255155	CD19CD20
chr1	120255155	120255405	CD19CD20
chr1	120255405	120255655	CD19CD20
chr1	120279691	120279941	ProB
chr1	120279941	120280191	ProB
chr1	12039729	12039979	HSC
chr1	120402249	120402499	ProB
chr1	120402499	120402749	ProB
chr1	120453248	120453498	PreProB
chr1	120510559	120510809	CLP
chr1	12100511	12100761	HSC,MPP
chr1	12100761	12101011	HSC,MPP
chr1	121175467	121175717	CD19CD20
chr1	121175717	121175825	CD19CD20
chr1	121293292	121293542	HSC
chr1	12138904	12139154	CD19CD20
chr1	12203127	12203377	LMPP
chr1	12203377	12203627	LMPP
chr1	12203877	12204127	CD19CD20
chr1	12209296	12209514	HSC
chr1	12212078	12212328	CD19CD20
chr1	12212328	12212425	CD19CD20
chr1	12261773	12262023	CD19CD20
chr1	12270927	12271136	CD19CD20
chr1	12436810	12437060	ProB
chr1	12441653	12441847	LMPP
chr1	12446338	12446540	CD19CD20
chr1	12538676	12538926	CD19CD20
chr1	1369588	1369838	CD19CD20
chr1	13813729	13813979	LMPP
chr1	13820584	13820834	HSC
chr1	13969003	13969253	CD19CD20
chr1	13969253	13969503	CD19CD20
chr1	13969503	13969738	CD19CD20
chr1	14029232	14029482	CD19CD20
chr1	14029482	14029732	CD19CD20
chr1	14039881	14040131	CD19CD20
chr1	14040131	14040381	CD19CD20
chr1	14040381	14040447	CD19CD20
chr1	14057161	14057411	HSC
chr1	14057661	14057911	MPP
chr1	145444949	145445147	CD19CD20
chr1	145502017	145502267	HSC
chr1	145744224	145744442	LMPP
chr1	145826960	145827210	CLP
chr1	146556442	146556692	CLP
chr1	146849669	146849919	MPP
chr1	146974520	146974770	MPP
chr1	147006399	147006649	MPP
chr1	147012920	147013170	CD19CD20
chr1	147016950	147017200	CLP
chr1	147089931	147090181	PreProB
chr1	147787639	147787867	CD19CD20
chr1	149223995	149224245	CLP
chr1	14998709	14998959	HSC
chr1	150025880	150026130	LMPP
chr1	150062075	150062325	CD19CD20
chr1	150062325	150062522	CD19CD20
chr1	150159271	150159521	CD19CD20
chr1	15033296	15033546	CD19CD20
chr1	150533491	150533741	CLP
chr1	150534491	150534741	CLP
chr1	150535241	150535491	MPP
chr1	150583946	150584196	CLP
chr1	150584196	150584446	CLP
chr1	150586060	150586310	CLP
chr1	15088317	15088567	CD19CD20
chr1	151030272	151030501	CD19CD20
chr1	151237037	151237287	CD19CD20
chr1	151265053	151265303	HSC
chr1	151265303	151265553	HSC
chr1	151342888	151343138	PreProB
chr1	15150805	15151055	LMPP
chr1	151789841	151790091	HSC,MPP
chr1	151790091	151790341	HSC,MPP
chr1	151793457	151793707	CD19CD20
chr1	151871069	151871319	PreProB
chr1	151897808	151897958	CD19CD20
chr1	151966065	151966315	CD19CD20
chr1	151966815	151966962	CD19CD20
chr1	152020738	152020988	CLP
chr1	152057455	152057651	MPP
chr1	152933706	152933956	MPP
chr1	152934206	152934456	HSC
chr1	153004539	153004789	ProB
chr1	153235147	153235397	CD19CD20
chr1	153463206	153463456	LMPP
chr1	153471299	153471531	LMPP
chr1	153491212	153491358	LMPP
chr1	153539012	153539262	CLP
chr1	153661233	153661483	HSC
chr1	153743126	153743376	HSC
chr1	153743376	153743626	HSC,MPP
chr1	153743626	153743876	HSC
chr1	153743876	153744126	HSC
chr1	153763447	153763697	CLP
chr1	153814556	153814806	CD19CD20
chr1	153918409	153918659	CD19CD20
chr1	154130286	154130486	CD19CD20
chr1	154152543	154152793	CD19CD20
chr1	154152793	154153043	CD19CD20
chr1	154153043	154153117	CD19CD20
chr1	154155053	154155303	CLP
chr1	154325689	154325939	CD19CD20
chr1	154375930	154376180	LMPP
chr1	154724208	154724437	LMPP
chr1	154792637	154792887	LMPP
chr1	154792887	154793012	LMPP
chr1	154810254	154810504	HSC
chr1	154833012	154833262	HSC,MPP
chr1	154833262	154833411	HSC,MPP
chr1	154974481	154974731	CLP
chr1	155121988	155122238	CD19CD20
chr1	155122238	155122488	CD19CD20
chr1	155122488	155122689	CD19CD20
chr1	155139344	155139594	CD19CD20
chr1	155157577	155157827	CD19CD20
chr1	155157827	155158077	CD19CD20
chr1	155158077	155158327	CD19CD20
chr1	155164510	155164760	CLP
chr1	155178258	155178508	CLP
chr1	155470096	155470346	CD19CD20
chr1	155686824	155687074	CD19CD20
chr1	155852170	155852344	CD19CD20
chr1	155916278	155916524	CD19CD20
chr1	155953547	155953762	CD19CD20
chr1	155982317	155982567	CD19CD20
chr1	155990623	155990873	CD19CD20
chr1	156073975	156074225	CD19CD20,CLP
chr1	156075795	156076045	CLP
chr1	156076045	156076295	CLP
chr1	156076295	156076545	CLP
chr1	156083966	156084216	CLP
chr1	156084216	156084466	CLP
chr1	156095942	156096192	CD19CD20
chr1	156096192	156096442	CD19CD20
chr1	156119137	156119387	CD19CD20
chr1	156119387	156119542	CD19CD20
chr1	156121143	156121393	CD19CD20
chr1	156124282	156124452	HSC,MPP
chr1	156451577	156451827	CD19CD20
chr1	156458437	156458687	CD19CD20
chr1	156462149	156462399	HSC
chr1	156462399	156462649	HSC,MPP
chr1	156462649	156462899	HSC
chr1	1565709	1565959	HSC
chr1	156698474	156698724	CLP
chr1	156786564	156786814	CLP
chr1	156864739	156864989	ProB
chr1	156868042	156868292	CD19CD20
chr1	156890321	156890571	CD19CD20
chr1	156897530	156897780	CD19CD20
chr1	157146322	157146572	MPP
chr1	157146572	157146822	HSC
chr1	157239382	157239632	CD19CD20
chr1	157239632	157239882	CD19CD20
chr1	157373478	157373728	ProB
chr1	157373728	157373978	ProB
chr1	15738067	15738317	MPP
chr1	157435841	157436091	PreProB,ProB
chr1	157456395	157456645	LMPP
chr1	157480585	157480835	CD19CD20
chr1	157493930	157494180	CD19CD20
chr1	157522176	157522426	CD19CD20
chr1	157545709	157545870	CD19CD20
chr1	157554397	157554590	CD19CD20
chr1	157555635	157555885	CD19CD20
chr1	157565229	157565479	PreProB
chr1	157567776	157568026	CD19CD20
chr1	157670323	157670573	CD19CD20
chr1	157670573	157670823	CD19CD20
chr1	157674677	157674927	CD19CD20
chr1	157674927	157675159	CD19CD20
chr1	157694806	157695056	CD19CD20
chr1	157696468	157696718	CD19CD20
chr1	157696718	157696968	CD19CD20
chr1	157696968	157697196	CD19CD20
chr1	157704238	157704386	CD19CD20
chr1	157741227	157741477	ProB
chr1	157741477	157741727	ProB
chr1	157743734	157743984	CD19CD20
chr1	157754868	157755118	CD19CD20
chr1	157776547	157776797	MPP
chr1	157776797	157777014	CD19CD20
chr1	157791500	157791750	CLP
chr1	157791750	157792000	CLP
chr1	157812791	157813041	CD19CD20
chr1	157819105	157819355	CD19CD20
chr1	157819355	157819605	CD19CD20
chr1	15782079	15782329	CD19CD20
chr1	158025752	158026002	CD19CD20
chr1	158085039	158085289	CD19CD20
chr1	158132740	158132990	CD19CD20
chr1	158132990	158133240	CD19CD20
chr1	158149341	158149591	CD19CD20
chr1	158149591	158149841	CD19CD20
chr1	158255727	158255977	HSC
chr1	158256755	158257005	MPP
chr1	158260395	158260645	HSC
chr1	158624512	158624762	CD19CD20
chr1	158771353	158771603	LMPP
chr1	158800640	158800890	CD19CD20
chr1	158800890	158801140	CD19CD20
chr1	158801140	158801390	CD19CD20
chr1	15890868	15891099	CD19CD20
chr1	158921762	158922012	HSC
chr1	158922012	158922262	HSC
chr1	158966198	158966448	CD19CD20
chr1	158975703	158975902	HSC
chr1	15898162	15898412	CD19CD20
chr1	15898412	15898662	CD19CD20
chr1	159037580	159037830	CD19CD20
chr1	159037830	159038080	CD19CD20
chr1	159038080	159038330	CD19CD20
chr1	159046325	159046575	CD19CD20
chr1	159046575	159046825	CD19CD20
chr1	159046825	159047075	CD19CD20
chr1	159047075	159047325	CD19CD20
chr1	15905632	15905882	CD19CD20
chr1	159058435	159058685	CD19CD20
chr1	159061643	159061893	LMPP
chr1	15911022	15911272	CD19CD20
chr1	15911272	15911522	CD19CD20
chr1	159770089	159770339	LMPP
chr1	159838696	159838946	LMPP
chr1	159838946	159839196	LMPP
chr1	159880041	159880291	CLP
chr1	159880291	159880541	CLP
chr1	16001402	16001532	MPP
chr1	160316767	160317017	CD19CD20
chr1	160317017	160317129	CD19CD20
chr1	160399558	160399808	CD19CD20
chr1	160402066	160402316	CD19CD20
chr1	160402316	160402566	CD19CD20
chr1	160402566	160402716	CD19CD20
chr1	160421321	160421463	CD19CD20
chr1	160435074	160435270	CD19CD20
chr1	160444324	160444574	CD19CD20
chr1	160458115	160458365	HSC
chr1	160458365	160458615	HSC
chr1	160489639	160489889	ProB
chr1	160492495	160492745	CD19CD20
chr1	160492995	160493108	CD19CD20
chr1	160519235	160519485	HSC
chr1	160538152	160538402	PreProB
chr1	160591246	160591496	CD19CD20
chr1	160622056	160622306	CD19CD20
chr1	160623424	160623674	HSC
chr1	160623674	160623924	HSC
chr1	160634509	160634759	HSC
chr1	160644315	160644565	HSC
chr1	160675280	160675361	CD19CD20
chr1	160678044	160678209	CD19CD20
chr1	16067919	16068169	CD19CD20
chr1	160682560	160682793	CD19CD20
chr1	160726296	160726546	CD19CD20
chr1	160746078	160746328	HSC,MPP
chr1	160751872	160752122	CD19CD20
chr1	160752122	160752366	CD19CD20,HSC
chr1	160759351	160759601	CD19CD20
chr1	160759601	160759851	HSC,MPP
chr1	160760101	160760351	CD19CD20
chr1	160765781	160766031	HSC,MPP
chr1	160800262	160800512	CD19CD20
chr1	160807690	160807940	CD19CD20
chr1	160838022	160838115	LMPP
chr1	1609195	1609445	HSC
chr1	1609445	1609695	HSC,MPP
chr1	161016460	161016644	CD19CD20
chr1	161038182	161038432	CLP
chr1	161155630	161155880	CD19CD20
chr1	161155880	161156130	CD19CD20
chr1	161165006	161165256	CD19CD20
chr1	161320165	161320415	CLP
chr1	161379688	161379938	CD19CD20
chr1	161379938	161380078	CD19CD20
chr1	161596447	161596697	CD19CD20
chr1	161596697	161596817	CD19CD20
chr1	16163372	16163622	CD19CD20
chr1	161676669	161676919	CD19CD20
chr1	161676919	161677169	CD19CD20
chr1	161688561	161688811	HSC,MPP
chr1	161708484	161708734	CD19CD20
chr1	161709760	161710010	CD19CD20
chr1	16178624	16178785	CD19CD20
chr1	161904023	161904273	CD19CD20
chr1	161950867	161951117	CLP
chr1	161951117	161951231	CLP
chr1	161973626	161973876	CD19CD20
chr1	161993402	161993652	CD19CD20
chr1	161993652	161993902	CD19CD20
chr1	161993902	161994152	CD19CD20
chr1	161994152	161994402	CD19CD20
chr1	162003377	162003587	CLP
chr1	162342516	162342766	PreProB
chr1	162359262	162359512	HSC
chr1	162392793	162393043	CD19CD20
chr1	162500021	162500271	CD19CD20
chr1	162500271	162500521	CD19CD20
chr1	16276019	16276269	CD19CD20
chr1	16276269	16276511	CD19CD20
chr1	16290467	16290717	CD19CD20
chr1	16290717	16290774	CD19CD20
chr1	16301025	16301275	CD19CD20
chr1	163166227	163166424	MPP
chr1	16341358	16341608	CD19CD20
chr1	163891945	163892195	CD19CD20
chr1	163892195	163892445	CD19CD20
chr1	164528069	164528319	CD19CD20
chr1	164528319	164528569	CD19CD20
chr1	164571964	164572214	ProB
chr1	164620665	164620915	PreProB
chr1	164620915	164621164	PreProB,ProB
chr1	164892072	164892322	CLP
chr1	165227387	165227630	CLP
chr1	165345415	165345665	CD19CD20
chr1	165496475	165496725	LMPP
chr1	165615251	165615467	CD19CD20
chr1	165655921	165656171	CD19CD20
chr1	165656171	165656378	CD19CD20
chr1	165707940	165708190	MPP
chr1	165708190	165708440	HSC,MPP
chr1	165723094	165723344	CD19CD20
chr1	165823492	165823742	LMPP
chr1	165840603	165840853	CD19CD20
chr1	165844498	165844748	CD19CD20
chr1	165847172	165847422	HSC,MPP
chr1	165847422	165847619	HSC
chr1	165853889	165854139	CLP
chr1	165854139	165854290	CLP
chr1	165883622	165883872	ProB
chr1	16593002	16593252	MPP
chr1	166459064	166459314	ProB
chr1	166459314	166459564	ProB
chr1	166708143	166708393	LMPP
chr1	166894126	166894376	HSC
chr1	166938455	166938705	HSC
chr1	166948036	166948286	LMPP
chr1	166948286	166948380	LMPP
chr1	167012945	167013195	CD19CD20
chr1	167013195	167013445	ProB
chr1	167026561	167026811	CD19CD20
chr1	167100353	167100603	CD19CD20
chr1	167191158	167191408	CD19CD20
chr1	167191408	167191658	CD19CD20
chr1	167297845	167298095	CD19CD20
chr1	167399546	167399796	HSC
chr1	167400546	167400796	MPP
chr1	167468918	167469168	HSC
chr1	16747390	16747640	CD19CD20
chr1	167578201	167578234	CLP
chr1	167599989	167600193	CD19CD20
chr1	167638619	167638869	CD19CD20
chr1	167666949	167667199	PreProB
chr1	167667199	167667449	ProB
chr1	167676435	167676685	CD19CD20
chr1	167676685	167676702	CD19CD20
chr1	167678347	167678597	HSC
chr1	167722648	167722898	HSC,MPP
chr1	168332246	168332496	PreProB
chr1	168332496	168332746	PreProB
chr1	168408960	168409210	CD19CD20
chr1	168457390	168457603	PreProB,ProB
chr1	168504826	168505076	CD19CD20
chr1	168523582	168523778	LMPP
chr1	168706738	168706988	ProB
chr1	168762027	168762277	PreProB
chr1	169013666	169013916	CD19CD20
chr1	169030051	169030301	ProB
chr1	169085406	169085656	CD19CD20
chr1	169264791	169265041	CD19CD20
chr1	169281652	169281823	PreProB
chr1	169311384	169311634	ProB
chr1	169396533	169396783	CD19CD20
chr1	169434564	169434814	ProB
chr1	169555582	169555832	ProB
chr1	169573932	169574182	PreProB,ProB
chr1	169574182	169574432	PreProB,ProB
chr1	169628133	169628350	CD19CD20
chr1	169636849	169637099	ProB
chr1	169649568	169649818	CD19CD20
chr1	169649818	169650068	CD19CD20
chr1	169650318	169650568	CD19CD20
chr1	169661683	169661933	ProB
chr1	169662183	169662433	CD19CD20
chr1	169662433	169662501	CD19CD20
chr1	169665633	169665883	CD19CD20
chr1	169667028	169667278	CD19CD20
chr1	169680421	169680671	CD19CD20
chr1	169851172	169851331	CD19CD20
chr1	169897971	169898221	ProB
chr1	170011054	170011304	MPP
chr1	170011304	170011500	MPP
chr1	170018338	170018588	MPP
chr1	1710021	1710271	HSC
chr1	1710271	1710521	HSC
chr1	171063695	171063945	LMPP
chr1	171063945	171064195	LMPP
chr1	171064195	171064445	LMPP
chr1	171092046	171092296	MPP
chr1	1711719	1711969	HSC
chr1	171205533	171205696	MPP
chr1	171221659	171221909	HSC
chr1	171614083	171614333	CD19CD20
chr1	171624728	171624978	CD19CD20
chr1	171657270	171657520	CLP
chr1	172078629	172078860	ProB
chr1	172123735	172123985	CLP
chr1	172149928	172150178	CLP
chr1	172189615	172189865	PreProB
chr1	172255859	172256109	ProB
chr1	172312805	172313055	CD19CD20
chr1	172330123	172330373	CD19CD20
chr1	172330373	172330470	CD19CD20
chr1	172350103	172350353	CD19CD20
chr1	172360210	172360437	CD19CD20
chr1	172362553	172362803	CD19CD20
chr1	172363303	172363553	CD19CD20
chr1	172485030	172485280	CLP
chr1	172502593	172502843	CD19CD20
chr1	172514543	172514793	CD19CD20
chr1	172514793	172515001	CD19CD20
chr1	172608599	172608849	CD19CD20
chr1	172632218	172632309	CLP
chr1	172648715	172648815	PreProB
chr1	172668448	172668698	CD19CD20
chr1	172715350	172715600	CD19CD20
chr1	172739208	172739458	PreProB,ProB
chr1	172748067	172748317	PreProB
chr1	172750760	172750995	CD19CD20
chr1	172787506	172787756	CD19CD20
chr1	172788006	172788256	MPP
chr1	172788256	172788506	HSC,MPP
chr1	172795277	172795527	ProB
chr1	172795527	172795777	ProB
chr1	172864073	172864323	CD19CD20
chr1	172869444	172869694	PreProB
chr1	172869694	172869944	PreProB
chr1	172875733	172875983	CLP
chr1	172875983	172876233	CLP,MPP
chr1	172876483	172876733	CD19CD20
chr1	172904239	172904424	CLP
chr1	172908755	172908960	CLP
chr1	1729345	1729595	CD19CD20
chr1	1729595	1729656	CD19CD20
chr1	172986994	172987244	CLP
chr1	172987244	172987494	CLP
chr1	172989358	172989608	CD19CD20
chr1	172989608	172989813	CD19CD20
chr1	173081412	173081662	CD19CD20
chr1	173081662	173081874	CD19CD20
chr1	173087726	173087960	CD19CD20
chr1	1731230	1731395	CD19CD20
chr1	173175921	173176171	CD19CD20
chr1	173300408	173300658	CD19CD20
chr1	173324400	173324650	CD19CD20
chr1	173324650	173324863	CD19CD20
chr1	173373325	173373556	CD19CD20
chr1	173379996	173380246	CD19CD20
chr1	173380246	173380367	CD19CD20
chr1	173383186	173383436	CD19CD20
chr1	173383436	173383559	CD19CD20
chr1	173386884	173387134	CD19CD20
chr1	173387134	173387384	CD19CD20
chr1	173387384	173387634	CD19CD20
chr1	173387634	173387691	CD19CD20
chr1	173399111	173399361	CD19CD20
chr1	17340421	17340671	LMPP
chr1	17349684	17349934	LMPP
chr1	173839404	173839654	ProB
chr1	173839654	173839897	ProB
chr1	17393382	17393632	LMPP
chr1	174096414	174096641	CD19CD20
chr1	174102905	174103155	HSC
chr1	174189597	174189765	CD19CD20
chr1	174202067	174202254	MPP
chr1	174294093	174294343	CLP
chr1	174313414	174313664	CD19CD20
chr1	17467923	17468173	CD19CD20
chr1	174746453	174746703	MPP
chr1	174758597	174758847	CD19CD20
chr1	174768475	174768725	CD19CD20
chr1	174768725	174768975	CD19CD20
chr1	174911858	174912108	LMPP
chr1	174912108	174912332	LMPP
chr1	174922893	174923143	CD19CD20
chr1	174934376	174934626	CLP
chr1	174937910	174938160	PreProB
chr1	175044844	175045094	PreProB
chr1	175110945	175111195	CD19CD20
chr1	175111195	175111445	CD19CD20
chr1	175111445	175111695	CD19CD20
chr1	175164543	175164793	CD19CD20
chr1	175194636	175194886	HSC,MPP
chr1	175199749	175199999	CD19CD20
chr1	175206480	175206730	CD19CD20
chr1	175243604	175243758	CD19CD20
chr1	175276377	175276627	CD19CD20
chr1	17539351	17539601	CD19CD20
chr1	175483437	175483687	CD19CD20
chr1	175483687	175483937	CD19CD20
chr1	175483937	175484187	CD19CD20
chr1	175542790	175543040	PreProB
chr1	175597621	175597871	LMPP
chr1	175642459	175642709	HSC,MPP
chr1	175642709	175642959	HSC,MPP
chr1	175642959	175643209	HSC,MPP
chr1	175862253	175862503	CLP
chr1	175862503	175862653	CLP
chr1	1765453	1765703	HSC,MPP
chr1	17682415	17682665	LMPP
chr1	177092030	177092280	HSC
chr1	1774240	1774490	HSC
chr1	177903053	177903303	LMPP
chr1	177903303	177903388	LMPP
chr1	178062384	178062634	CD19CD20
chr1	178062634	178062884	CD19CD20
chr1	178062884	178063134	CD19CD20
chr1	178063134	178063384	CD19CD20
chr1	178063384	178063634	CD19CD20
chr1	178103196	178103446	ProB
chr1	178252719	178252969	LMPP
chr1	178376717	178376967	HSC
chr1	178376967	178377217	HSC
chr1	178387630	178387880	CD19CD20
chr1	178387880	178387983	CD19CD20
chr1	178453745	178453995	CLP
chr1	178453995	178454245	CD19CD20
chr1	178454245	178454495	CD19CD20
chr1	178501563	178501803	ProB
chr1	178512794	178513044	CD19CD20
chr1	178542627	178542875	CD19CD20
chr1	178544906	178545156	CD19CD20
chr1	178545156	178545406	CD19CD20
chr1	178547799	178547988	CD19CD20
chr1	178548449	178548699	CD19CD20
chr1	178548699	178548949	CD19CD20
chr1	178548949	178549059	CD19CD20
chr1	178550399	178550649	CD19CD20
chr1	178550649	178550899	CD19CD20
chr1	178550899	178551149	CD19CD20
chr1	178575065	178575315	HSC
chr1	178575315	178575565	CD19CD20,HSC
chr1	178577257	178577507	CD19CD20
chr1	178588337	178588587	CD19CD20
chr1	17862602	17862852	CD19CD20
chr1	17862852	17863102	CD19CD20
chr1	178629038	178629187	CD19CD20
chr1	17863102	17863282	CD19CD20
chr1	178633423	178633673	CD19CD20
chr1	178633673	178633824	CD19CD20
chr1	178895188	178895438	CD19CD20
chr1	178942835	178943085	LMPP
chr1	178943085	178943230	LMPP
chr1	179057832	179058082	CD19CD20
chr1	179058082	179058332	CD19CD20
chr1	179187263	179187513	ProB
chr1	179198762	179199012	CD19CD20
chr1	179268144	179268394	CD19CD20
chr1	179712093	179712343	CD19CD20
chr1	179712343	179712593	CD19CD20
chr1	179712593	179712843	CD19CD20
chr1	179851422	179851672	CLP
chr1	179943079	179943322	CD19CD20
chr1	180010788	180011006	LMPP
chr1	180200660	180200910	CD19CD20
chr1	180739221	180739471	CLP
chr1	180881956	180882206	CD19CD20
chr1	180895437	180895687	CD19CD20
chr1	180895687	180895937	CD19CD20
chr1	180895937	180896187	CD19CD20
chr1	180915199	180915449	MPP
chr1	180950634	180950884	CD19CD20
chr1	180950884	180951134	CD19CD20
chr1	180951134	180951384	CD19CD20
chr1	181031222	181031472	CD19CD20
chr1	181031722	181031972	HSC
chr1	181046113	181046363	HSC
chr1	181130660	181130849	HSC
chr1	181473580	181473830	CD19CD20
chr1	181473830	181474080	CD19CD20
chr1	181474330	181474580	CD19CD20
chr1	182056398	182056648	ProB
chr1	182059233	182059483	CLP
chr1	182105067	182105317	CLP
chr1	182105317	182105375	CLP
chr1	182118428	182118678	PreProB
chr1	182228546	182228796	ProB
chr1	182228796	182229046	ProB
chr1	182269154	182269404	ProB
chr1	182270357	182270411	LMPP
chr1	182305349	182305599	PreProB
chr1	182309525	182309775	CLP
chr1	182309775	182309858	CLP
chr1	182360971	182361221	CD19CD20
chr1	182361221	182361471	CD19CD20
chr1	182361471	182361574	CD19CD20
chr1	182445691	182445854	CLP
chr1	182453755	182454005	HSC
chr1	182454005	182454255	HSC
chr1	182523676	182523882	CLP
chr1	182537926	182538176	CD19CD20
chr1	182539954	182539984	CLP
chr1	182585261	182585511	CD19CD20
chr1	182614062	182614312	CD19CD20
chr1	1827352	1827602	HSC
chr1	1827602	1827852	HSC
chr1	182764824	182765074	PreProB
chr1	182787057	182787224	CD19CD20
chr1	182798552	182798802	CD19CD20
chr1	182831204	182831425	MPP
chr1	182896959	182897209	CD19CD20
chr1	182897209	182897459	CD19CD20
chr1	183009225	183009475	CD19CD20
chr1	183017652	183017902	CD19CD20
chr1	183017902	183018135	CD19CD20
chr1	183071078	183071328	HSC
chr1	183071328	183071578	HSC
chr1	183439556	183439706	CD19CD20
chr1	183447302	183447552	CLP
chr1	183447552	183447802	CLP
chr1	183447802	183448052	CLP
chr1	183449935	183450185	CD19CD20
chr1	183450185	183450435	CD19CD20
chr1	183517203	183517453	HSC
chr1	183517453	183517703	HSC
chr1	183536559	183536809	ProB
chr1	183536809	183537059	PreProB,ProB
chr1	183551256	183551506	HSC
chr1	183559407	183559657	CD19CD20
chr1	183559657	183559907	CD19CD20
chr1	183559907	183560157	CD19CD20
chr1	183560157	183560251	CD19CD20
chr1	183562315	183562565	MPP
chr1	183562565	183562815	HSC
chr1	183567781	183568031	CLP
chr1	183578472	183578722	LMPP
chr1	183774163	183774413	CD19CD20
chr1	183774663	183774913	CD19CD20
chr1	183811591	183811841	CLP
chr1	183865794	183866044	PreProB
chr1	183880473	183880723	CD19CD20
chr1	183925548	183925798	LMPP
chr1	184005638	184005888	CD19CD20
chr1	184121697	184121947	CD19CD20
chr1	184121947	184122197	CD19CD20
chr1	184122197	184122447	CD19CD20
chr1	184265510	184265760	ProB
chr1	184265760	184266010	ProB
chr1	184355516	184355766	CD19CD20
chr1	184355766	184356016	CD19CD20
chr1	184356016	184356266	CD19CD20
chr1	184356266	184356516	CD19CD20
chr1	184356516	184356766	CD19CD20
chr1	184356766	184357016	CD19CD20
chr1	184357016	184357266	CD19CD20
chr1	184387742	184387992	CLP
chr1	184387992	184388242	CLP
chr1	184388492	184388742	CLP
chr1	184388742	184388992	CLP
chr1	184460626	184460876	ProB
chr1	184460876	184461126	ProB
chr1	184553172	184553416	ProB
chr1	184704058	184704308	CD19CD20
chr1	184704308	184704558	CD19CD20
chr1	184789245	184789495	CLP
chr1	184789495	184789745	CLP
chr1	184789745	184789995	CLP
chr1	184807444	184807694	CLP
chr1	184828541	184828791	CD19CD20
chr1	184828791	184828905	CD19CD20
chr1	184829999	184830249	CD19CD20
chr1	184830249	184830354	CD19CD20
chr1	184951150	184951400	ProB
chr1	184951400	184951650	ProB
chr1	1850418	1850668	CD19CD20
chr1	1850918	1851168	CD19CD20
chr1	185125089	185125339	CD19CD20
chr1	185260313	185260563	PreProB
chr1	185260813	185261063	PreProB,ProB
chr1	185409150	185409400	CD19CD20
chr1	185409400	185409650	CD19CD20
chr1	185457766	185457935	CLP
chr1	185495637	185495887	CD19CD20
chr1	185495887	185496137	CD19CD20
chr1	185537790	185538040	ProB
chr1	185567631	185567812	CD19CD20
chr1	185572045	185572295	CD19CD20
chr1	185572295	185572545	CD19CD20
chr1	185572545	185572795	CD19CD20
chr1	185577357	185577607	CD19CD20
chr1	185577607	185577854	CD19CD20
chr1	185601768	185602018	PreProB
chr1	185602018	185602268	ProB
chr1	185662986	185663236	CLP
chr1	185663236	185663486	CD19CD20
chr1	185663486	185663736	CD19CD20
chr1	186051598	186051848	CLP
chr1	186068692	186068931	CD19CD20
chr1	186079797	186080035	CD19CD20
chr1	186164436	186164686	MPP
chr1	186164686	186164936	MPP
chr1	186164936	186165049	MPP
chr1	186274244	186274494	CLP
chr1	186274494	186274744	CLP
chr1	186373696	186373946	ProB
chr1	186411887	186412137	PreProB
chr1	186481024	186481274	ProB
chr1	186589993	186590243	ProB
chr1	186590243	186590493	ProB
chr1	186595669	186595919	PreProB,ProB
chr1	186649230	186649480	CD19CD20
chr1	186649480	186649730	CD19CD20
chr1	186649730	186649980	CD19CD20
chr1	186649980	186650230	CD19CD20
chr1	186797981	186798231	CD19CD20
chr1	186798481	186798731	CD19CD20
chr1	186808068	186808318	CD19CD20
chr1	186808318	186808568	CD19CD20
chr1	186814644	186814894	ProB
chr1	186814894	186815144	ProB
chr1	187007899	187008149	PreProB
chr1	187008149	187008399	PreProB
chr1	187132408	187132566	CLP
chr1	187154595	187154845	CLP
chr1	187213815	187214065	PreProB
chr1	187249751	187250001	CLP
chr1	187250001	187250077	CLP
chr1	187861294	187861544	PreProB
chr1	187861544	187861794	PreProB
chr1	187997076	187997326	MPP
chr1	18807803	18808053	HSC
chr1	18808053	18808303	HSC
chr1	18817707	18817957	CD19CD20
chr1	188232239	188232489	LMPP
chr1	188232489	188232739	LMPP
chr1	188769316	188769566	PreProB
chr1	190447219	190447469	CD19CD20
chr1	190447469	190447719	CD19CD20
chr1	190728997	190729247	MPP
chr1	190729247	190729359	MPP
chr1	191045935	191046106	CLP
chr1	191176189	191176291	CLP
chr1	191275363	191275504	CD19CD20
chr1	191453253	191453503	ProB
chr1	191551159	191551409	MPP
chr1	191551409	191551659	MPP
chr1	191620069	191620319	CLP
chr1	191683886	191684136	ProB
chr1	191792902	191793152	ProB
chr1	191932783	191933033	ProB
chr1	191942241	191942477	CD19CD20
chr1	192014109	192014359	CD19CD20
chr1	192050508	192050742	CLP
chr1	192100966	192101216	CLP
chr1	192101216	192101466	CLP
chr1	192127208	192127458	ProB
chr1	192458930	192459180	CD19CD20
chr1	192468051	192468301	CD19CD20
chr1	192468301	192468551	CD19CD20
chr1	192485907	192486157	PreProB
chr1	192486157	192486407	PreProB
chr1	192508159	192508409	PreProB
chr1	192514140	192514390	CD19CD20
chr1	192514390	192514640	CD19CD20
chr1	192515182	192515432	CD19CD20
chr1	192544473	192544723	CD19CD20
chr1	192574146	192574396	PreProB
chr1	192574396	192574521	ProB
chr1	192578114	192578364	PreProB,ProB
chr1	192578364	192578614	PreProB,ProB
chr1	192578614	192578864	CD19CD20
chr1	192595870	192596120	HSC
chr1	192699384	192699634	CLP
chr1	192699634	192699690	CLP
chr1	192776228	192776478	CD19CD20
chr1	192776478	192776680	CD19CD20
chr1	192777708	192777958	CD19CD20
chr1	192779458	192779708	PreProB
chr1	192854044	192854294	CLP
chr1	192872301	192872492	CLP
chr1	192910825	192911075	CD19CD20
chr1	192911075	192911325	CD19CD20
chr1	192911325	192911575	CD19CD20
chr1	193052795	193052993	CD19CD20
chr1	193081654	193081837	CD19CD20
chr1	193180724	193180974	CD19CD20
chr1	193417972	193418222	CD19CD20
chr1	193418222	193418472	CD19CD20
chr1	193418472	193418619	CD19CD20
chr1	193431751	193432001	PreProB
chr1	193432001	193432251	PreProB
chr1	193448276	193448526	CD19CD20
chr1	193448526	193448776	CD19CD20
chr1	193448776	193449026	CD19CD20
chr1	193483456	193483706	CLP
chr1	193506521	193506771	CD19CD20
chr1	193506771	193507021	CD19CD20
chr1	193507021	193507262	CD19CD20
chr1	193509254	193509504	HSC
chr1	193527571	193527821	ProB
chr1	193527821	193528071	PreProB
chr1	193633315	193633481	CD19CD20
chr1	193654963	193655213	ProB
chr1	193655213	193655463	PreProB,ProB
chr1	194029700	194029950	PreProB
chr1	194071919	194072169	CD19CD20
chr1	194249082	194249332	CD19CD20
chr1	194249332	194249434	CD19CD20
chr1	194258552	194258802	CD19CD20
chr1	194258802	194259052	CD19CD20
chr1	19450561	19450811	CD19CD20
chr1	19467426	19467598	CD19CD20
chr1	194840395	194840645	CLP
chr1	195034650	195034900	CD19CD20
chr1	195034900	195035150	CD19CD20
chr1	195679060	195679310	CD19CD20
chr1	195680245	195680495	CD19CD20
chr1	195820328	195820578	ProB
chr1	196228336	196228586	CLP
chr1	196277224	196277474	ProB
chr1	196369952	196370202	ProB
chr1	19642232	19642482	HSC
chr1	19651902	19652152	MPP
chr1	19652152	19652402	MPP
chr1	19652652	19652783	MPP
chr1	196577570	196577820	CD19CD20
chr1	196577820	196578070	CD19CD20
chr1	196578070	196578320	CD19CD20
chr1	196578320	196578570	CD19CD20
chr1	196578570	196578724	CD19CD20
chr1	196621015	196621265	ProB
chr1	19696831	19697081	PreProB
chr1	197047520	197047770	CLP
chr1	197148162	197148412	PreProB
chr1	19719715	19719965	HSC
chr1	197254248	197254360	CD19CD20
chr1	19732755	19733005	LMPP
chr1	19738159	19738409	CD19CD20
chr1	197437929	197438179	CD19CD20
chr1	197644869	197645119	CLP
chr1	197645119	197645332	CLP
chr1	197745088	197745338	CD19CD20
chr1	198025407	198025657	CD19CD20
chr1	198025657	198025907	CD19CD20
chr1	19803309	19803559	CLP
chr1	19803559	19803809	CLP
chr1	198060588	198060838	CLP
chr1	198145015	198145256	CD19CD20
chr1	198489557	198489807	CD19CD20
chr1	198489807	198490057	CD19CD20
chr1	198504817	198504932	CD19CD20
chr1	198512631	198512881	CD19CD20
chr1	198512881	198513131	CD19CD20
chr1	198519008	198519258	CD19CD20
chr1	198519258	198519377	CD19CD20
chr1	198526061	198526311	CD19CD20
chr1	198544893	198545143	CD19CD20
chr1	198545143	198545393	CD19CD20
chr1	198566885	198567135	CD19CD20
chr1	198567775	198568025	MPP
chr1	198568025	198568275	HSC,LMPP
chr1	198568275	198568525	LMPP
chr1	198571530	198571780	CD19CD20
chr1	198571780	198571915	CD19CD20
chr1	198574306	198574556	ProB
chr1	198589987	198590237	MPP
chr1	198590237	198590487	HSC,MPP
chr1	198590487	198590737	HSC,MPP
chr1	198590737	198590987	HSC,MPP
chr1	198591704	198591954	MPP
chr1	198602788	198603038	CD19CD20
chr1	198603038	198603238	CD19CD20
chr1	198629963	198630112	CD19CD20
chr1	198640359	198640609	CD19CD20
chr1	198640609	198640783	CD19CD20
chr1	198648173	198648397	LMPP
chr1	198665270	198665520	CD19CD20
chr1	198665520	198665770	CD19CD20
chr1	198670922	198671172	CD19CD20
chr1	198757815	198758065	CD19CD20
chr1	198858237	198858487	LMPP
chr1	198899041	198899291	CLP
chr1	198906349	198906599	HSC
chr1	198906599	198906829	HSC
chr1	198990195	198990445	MPP
chr1	199010736	199010986	CD19CD20
chr1	199010986	199011236	CD19CD20
chr1	199058496	199058746	CD19CD20
chr1	199058746	199058996	CD19CD20
chr1	199058996	199059246	CD19CD20
chr1	199071563	199071761	CD19CD20
chr1	199121333	199121583	CD19CD20
chr1	199130843	199131093	HSC
chr1	199131093	199131343	MPP
chr1	199137985	199138235	CD19CD20
chr1	199171405	199171655	CD19CD20
chr1	199171655	199171905	CD19CD20
chr1	199187177	199187427	CLP
chr1	199187427	199187677	CLP
chr1	199190253	199190503	MPP
chr1	199190503	199190753	HSC,MPP
chr1	199190753	199191003	HSC,MPP
chr1	199191003	199191204	HSC
chr1	19923284	19923534	CLP
chr1	199379621	199379855	CD19CD20
chr1	199417155	199417344	CLP
chr1	199479676	199479842	CD19CD20
chr1	199582582	199582832	LMPP
chr1	199660747	199660997	ProB
chr1	199826372	199826622	PreProB
chr1	199828472	199828722	CD19CD20
chr1	199828722	199828972	CD19CD20
chr1	199828972	199829222	CD19CD20
chr1	199836801	199837051	CD19CD20
chr1	199845316	199845416	CLP
chr1	200065995	200066220	CLP
chr1	200115399	200115571	CD19CD20
chr1	200153430	200153680	ProB
chr1	200209732	200209982	CLP
chr1	200209982	200209984	CLP
chr1	200211510	200211760	CLP
chr1	200211760	200212010	CLP
chr1	200212260	200212482	CLP
chr1	200251971	200252162	CD19CD20
chr1	200255141	200255391	HSC,MPP
chr1	200255391	200255641	HSC
chr1	200272127	200272377	CD19CD20
chr1	200272377	200272404	CD19CD20
chr1	200275052	200275302	CD19CD20
chr1	200276052	200276302	CD19CD20
chr1	200276302	200276552	CD19CD20
chr1	200337066	200337316	LMPP
chr1	200337316	200337566	LMPP
chr1	200378983	200379233	CD19CD20
chr1	200443208	200443458	CLP
chr1	200443458	200443587	CLP
chr1	200596830	200597080	CD19CD20
chr1	200597080	200597330	CD19CD20
chr1	200597330	200597580	CD19CD20
chr1	200597580	200597830	CD19CD20
chr1	200615693	200615855	CD19CD20
chr1	200831941	200832191	CD19CD20
chr1	200832191	200832441	CD19CD20
chr1	200832691	200832815	CD19CD20
chr1	200839233	200839470	CD19CD20
chr1	200857306	200857556	HSC
chr1	200857556	200857806	HSC,MPP
chr1	200906467	200906620	CD19CD20
chr1	200908059	200908309	LMPP
chr1	200958489	200958739	HSC
chr1	200958739	200958989	HSC
chr1	200984743	200984993	MPP
chr1	200986376	200986626	HSC
chr1	200986626	200986876	MPP
chr1	200988598	200988848	CD19CD20
chr1	200992154	200992404	CD19CD20
chr1	200992654	200992904	CD19CD20
chr1	200995867	200996117	CD19CD20
chr1	201024843	201025093	MPP
chr1	201025093	201025343	HSC
chr1	201025343	201025593	HSC,MPP
chr1	201088975	201089225	HSC
chr1	201097653	201097903	MPP
chr1	201104833	201105083	HSC
chr1	201109292	201109542	HSC
chr1	201109542	201109792	HSC,MPP
chr1	201194228	201194412	CLP
chr1	201252373	201252623	CD19CD20
chr1	20125732	20125982	CD19CD20
chr1	201391653	201391903	HSC
chr1	201395561	201395811	LMPP
chr1	201395811	201396061	LMPP
chr1	201437807	201438057	CD19CD20
chr1	201438057	201438307	CD19CD20
chr1	201438307	201438557	CD19CD20
chr1	201438557	201438807	CD19CD20
chr1	201455575	201455802	ProB
chr1	201499968	201500218	CD19CD20
chr1	201500718	201500968	CD19CD20
chr1	201500968	201501218	CD19CD20
chr1	201509444	201509694	CD19CD20
chr1	201689263	201689513	MPP
chr1	201760522	201760772	CLP
chr1	201761022	201761272	CD19CD20
chr1	202128980	202129230	CD19CD20
chr1	202149077	202149327	CD19CD20
chr1	202149327	202149491	CD19CD20
chr1	202163904	202164154	MPP
chr1	202190851	202191101	LMPP
chr1	202191101	202191351	LMPP
chr1	202214191	202214441	MPP
chr1	202252434	202252684	CD19CD20
chr1	202252684	202252934	CD19CD20
chr1	202549866	202550116	CLP
chr1	202698043	202698293	HSC
chr1	202804747	202804997	CD19CD20
chr1	202951054	202951304	MPP
chr1	202968591	202968841	HSC
chr1	203001953	203002203	HSC
chr1	203002203	203002453	HSC
chr1	203020812	203021062	HSC
chr1	203021062	203021294	HSC
chr1	203044761	203045011	CD19CD20
chr1	203105250	203105500	CD19CD20
chr1	203111898	203112148	HSC
chr1	203112148	203112381	CLP
chr1	203251983	203252233	HSC
chr1	203265006	203265256	HSC,MPP
chr1	203268425	203268675	HSC,MPP
chr1	203331149	203331399	CD19CD20
chr1	203349973	203350223	CD19CD20
chr1	203350223	203350473	CD19CD20
chr1	203350473	203350716	CD19CD20
chr1	203482118	203482368	LMPP
chr1	203595565	203595815	CD19CD20
chr1	203595815	203596065	CD19CD20
chr1	203643131	203643381	CD19CD20
chr1	203643381	203643631	CD19CD20
chr1	203722580	203722830	HSC,MPP
chr1	203723580	203723830	HSC,MPP
chr1	203723830	203724080	HSC,MPP
chr1	203738611	203738861	CD19CD20
chr1	203787491	203787741	CD19CD20
chr1	20386595	20386798	CD19CD20
chr1	203907138	203907388	LMPP
chr1	20404853	20405103	HSC
chr1	204146274	204146524	MPP
chr1	204147526	204147776	CD19CD20
chr1	204159441	204159691	CD19CD20
chr1	204159691	204159941	CD19CD20
chr1	204258417	204258646	MPP
chr1	204328878	204329128	CD19CD20
chr1	204329128	204329378	CD19CD20
chr1	2043773	2044023	CD19CD20
chr1	204386496	204386746	MPP
chr1	204386746	204386996	MPP
chr1	204387532	204387782	CD19CD20
chr1	204422182	204422432	MPP
chr1	204422432	204422682	MPP
chr1	204430571	204430821	CD19CD20
chr1	204430821	204431071	CD19CD20
chr1	204434930	204435180	CLP
chr1	204449619	204449869	HSC,MPP
chr1	204449869	204450119	HSC,MPP
chr1	204462965	204463215	CD19CD20
chr1	204482482	204482732	MPP
chr1	204490211	204490461	MPP
chr1	204490461	204490711	HSC,MPP
chr1	204490711	204490951	HSC
chr1	204500095	204500345	CD19CD20
chr1	204500345	204500578	CD19CD20
chr1	204533885	204534135	CD19CD20
chr1	204534135	204534385	CD19CD20
chr1	204534385	204534635	CD19CD20
chr1	204534635	204534885	CD19CD20
chr1	204534885	204535135	CD19CD20
chr1	204547704	204547954	CD19CD20
chr1	204547954	204548204	HSC
chr1	204554303	204554419	CD19CD20
chr1	204681440	204681690	HSC
chr1	204858981	204859231	CD19CD20
chr1	204859231	204859444	CD19CD20
chr1	204908408	204908658	CLP
chr1	204952382	204952632	CD19CD20
chr1	205010250	205010500	CLP
chr1	205093972	205094166	CD19CD20
chr1	20512941	20513033	CD19CD20
chr1	205155486	205155683	PreProB
chr1	205224926	205225176	MPP
chr1	205225176	205225426	MPP
chr1	205243019	205243269	CD19CD20
chr1	205243269	205243274	CD19CD20
chr1	205244378	205244540	CD19CD20
chr1	205249132	205249382	CD19CD20
chr1	205249382	205249450	CD19CD20
chr1	205257661	205257855	HSC
chr1	205260859	205261017	CD19CD20
chr1	205280375	205280625	CD19CD20
chr1	205280625	205280858	CD19CD20
chr1	205282775	205283025	HSC
chr1	205284169	205284419	HSC
chr1	205290046	205290296	CD19CD20
chr1	205319286	205319536	MPP
chr1	205449918	205450144	CD19CD20
chr1	205498531	205498708	CD19CD20
chr1	205551748	205551998	CD19CD20
chr1	205564669	205564906	CD19CD20
chr1	205638534	205638784	CD19CD20
chr1	205639034	205639284	CD19CD20
chr1	205670174	205670424	CD19CD20
chr1	205711461	205711711	CD19CD20
chr1	205785337	205785587	HSC
chr1	205785587	205785593	CLP
chr1	205792520	205792770	HSC
chr1	206100728	206100871	CD19CD20
chr1	206137893	206138143	CLP
chr1	206274372	206274622	CD19CD20
chr1	206274622	206274872	CD19CD20
chr1	206287903	206288100	CD19CD20
chr1	206290040	206290290	HSC
chr1	206290290	206290540	HSC,MPP
chr1	206290540	206290790	HSC,MPP
chr1	206299354	206299604	CD19CD20
chr1	206304320	206304500	CD19CD20
chr1	206306190	206306435	CLP
chr1	206639390	206639559	CD19CD20
chr1	206645973	206646223	LMPP
chr1	206731411	206731661	CD19CD20
chr1	206748736	206748986	PreProB
chr1	206748986	206749135	CD19CD20
chr1	206755082	206755321	CD19CD20
chr1	206808837	206809087	CD19CD20
chr1	206837065	206837315	HSC
chr1	206837315	206837565	HSC
chr1	206852932	206853182	MPP
chr1	206853182	206853432	HSC,MPP
chr1	206859854	206860051	CD19CD20
chr1	206872425	206872675	LMPP
chr1	206892623	206892873	CD19CD20
chr1	206892873	206893078	CD19CD20
chr1	206947593	206947782	CD19CD20
chr1	206953086	206953336	CD19CD20
chr1	206963869	206964119	CD19CD20
chr1	206964119	206964369	CD19CD20
chr1	206967995	206968220	CD19CD20
chr1	206973603	206973853	HSC
chr1	206990449	206990554	CD19CD20
chr1	206997727	206997977	CLP
chr1	207096345	207096595	MPP
chr1	207096595	207096845	MPP
chr1	207096845	207096967	MPP
chr1	207103560	207103810	CD19CD20
chr1	207103810	207104060	CD19CD20
chr1	207104060	207104163	CD19CD20
chr1	207227919	207228169	CD19CD20
chr1	207482181	207482431	CD19CD20
chr1	207484729	207484921	MPP
chr1	207490086	207490336	PreProB
chr1	207502781	207502991	CD19CD20
chr1	207509117	207509367	CD19CD20
chr1	207509367	207509617	CD19CD20
chr1	207509617	207509731	CD19CD20
chr1	207510510	207510760	CD19CD20
chr1	207510760	207511010	CD19CD20
chr1	207518370	207518555	CD19CD20
chr1	207519598	207519848	CD19CD20
chr1	207598239	207598489	HSC
chr1	207627392	207627642	CD19CD20
chr1	207627642	207627892	CD19CD20
chr1	207627892	207628142	CD19CD20
chr1	207628142	207628392	CD19CD20
chr1	207670022	207670272	CD19CD20
chr1	207845926	207846087	ProB
chr1	207995591	207995841	CD19CD20
chr1	207995841	207996091	CD19CD20
chr1	207996091	207996341	PreProB
chr1	207999134	207999384	CD19CD20
chr1	208005147	208005397	CD19CD20
chr1	208005397	208005647	CD19CD20
chr1	208017744	208017994	LMPP
chr1	208056721	208056971	CD19CD20
chr1	208063687	208063937	CD19CD20
chr1	208084180	208084430	CD19CD20
chr1	208084430	208084680	CD19CD20
chr1	208097109	208097359	CD19CD20
chr1	208097359	208097609	CD19CD20
chr1	208129083	208129333	MPP
chr1	208132556	208132806	CD19CD20
chr1	208259952	208260202	CD19CD20
chr1	208327408	208327658	ProB
chr1	208343458	208343708	CLP
chr1	208343708	208343958	CD19CD20
chr1	208409710	208409960	CD19CD20
chr1	20856804	20857054	ProB
chr1	208770912	208771162	HSC,MPP
chr1	208897591	208897732	LMPP
chr1	208905436	208905686	CLP
chr1	208911434	208911684	HSC
chr1	209162070	209162320	CD19CD20
chr1	20920330	20920580	LMPP
chr1	209381117	209381367	CD19CD20
chr1	209393467	209393717	LMPP
chr1	209572008	209572258	PreProB,ProB
chr1	209572258	209572508	PreProB
chr1	209792194	209792444	PreProB
chr1	209846609	209846859	PreProB
chr1	209921099	209921349	CD19CD20
chr1	209941920	209942170	HSC
chr1	209948104	209948236	CD19CD20
chr1	209948762	209949012	MPP
chr1	210406573	210406823	CD19CD20
chr1	210419966	210420216	CLP
chr1	210426301	210426551	CLP
chr1	210506100	210506350	LMPP
chr1	210506350	210506600	LMPP
chr1	210516702	210516952	HSC,MPP
chr1	210516952	210517202	HSC,MPP
chr1	210517202	210517452	HSC
chr1	210755893	210756143	CD19CD20
chr1	210771200	210771450	PreProB,ProB
chr1	211307624	211307874	CD19CD20
chr1	211402488	211402738	CD19CD20
chr1	211492112	211492250	ProB
chr1	211503158	211503408	CD19CD20
chr1	211503408	211503589	CD19CD20
chr1	211512959	211513209	ProB
chr1	211517480	211517730	ProB
chr1	211517730	211517952	ProB
chr1	211526353	211526603	CD19CD20
chr1	211527103	211527353	CLP
chr1	211527353	211527603	CLP
chr1	211550312	211550562	PreProB
chr1	211555910	211556160	CD19CD20
chr1	211556160	211556410	CD19CD20
chr1	211573287	211573537	CD19CD20
chr1	211611166	211611372	CD19CD20
chr1	211641915	211642165	CD19CD20
chr1	211642165	211642415	CD19CD20
chr1	211665694	211665944	LMPP
chr1	211665944	211666194	LMPP
chr1	211692281	211692506	CD19CD20
chr1	211751514	211751764	CD19CD20
chr1	211763494	211763744	CD19CD20
chr1	211779864	211780114	CD19CD20
chr1	211796852	211797102	ProB
chr1	211806152	211806402	ProB
chr1	211848566	211848816	MPP
chr1	211849066	211849316	CD19CD20
chr1	211851052	211851302	CD19CD20
chr1	211854379	211854629	CD19CD20
chr1	211870777	211871027	HSC,MPP
chr1	211871027	211871277	MPP
chr1	211912057	211912307	LMPP
chr1	211912307	211912557	LMPP
chr1	211996507	211996757	CD19CD20
chr1	212084278	212084528	ProB
chr1	212098443	212098693	CD19CD20
chr1	212108851	212108998	CD19CD20
chr1	212112053	212112303	ProB
chr1	212324830	212325080	CLP
chr1	212336126	212336376	CLP
chr1	212340471	212340721	CD19CD20
chr1	212360073	212360323	HSC
chr1	212392075	212392325	MPP
chr1	212392325	212392575	HSC,MPP
chr1	212408166	212408387	PreProB
chr1	212429794	212430044	CD19CD20
chr1	212458004	212458254	CLP
chr1	212809953	212810203	ProB,CD19CD20
chr1	212810203	212810453	ProB
chr1	212838728	212838978	CD19CD20
chr1	212838978	212839170	CD19CD20
chr1	212856690	212856940	CD19CD20
chr1	212967713	212967963	CD19CD20
chr1	212967963	212968213	CD19CD20
chr1	213089970	213090220	CD19CD20
chr1	213090220	213090470	CD19CD20
chr1	213117567	213117817	CD19CD20
chr1	213117817	213118067	CD19CD20
chr1	213154902	213155152	LMPP
chr1	213327420	213327670	ProB
chr1	213327670	213327920	ProB
chr1	213505855	213506105	LMPP
chr1	213892908	213893158	CLP
chr1	214022446	214022591	CLP
chr1	214161175	214161425	CD19CD20
chr1	214500731	214500981	PreProB
chr1	214601178	214601428	CD19CD20
chr1	214612586	214612836	LMPP
chr1	214614586	214614836	CD19CD20,LMPP
chr1	214619179	214619429	LMPP
chr1	214628926	214629167	LMPP
chr1	214724343	214724593	CD19CD20
chr1	214724593	214724843	CD19CD20
chr1	214724843	214725093	CD19CD20
chr1	214725093	214725343	CD19CD20
chr1	21560037	21560287	LMPP
chr1	21596782	21596986	CD19CD20
chr1	2160928	2161009	CD19CD20
chr1	216096156	216096406	CLP
chr1	21616993	21617243	CD19CD20
chr1	21619425	21619675	HSC
chr1	21619675	21619925	HSC
chr1	21620675	21620925	MPP
chr1	21620925	21621175	HSC,MPP
chr1	21621175	21621425	HSC
chr1	216355971	216356147	CLP
chr1	21651266	21651516	CLP
chr1	21660645	21660895	CLP
chr1	21660895	21661145	CLP
chr1	216702219	216702469	CD19CD20
chr1	216702469	216702621	CD19CD20
chr1	21691592	21691833	CD19CD20
chr1	218478059	218478309	ProB
chr1	218518535	218518785	ProB
chr1	218684920	218685170	CD19CD20
chr1	219255377	219255627	CD19CD20
chr1	219263915	219264165	CD19CD20
chr1	219264165	219264415	CD19CD20
chr1	219272603	219272853	CD19CD20
chr1	219348143	219348393	CLP
chr1	219362685	219362935	CD19CD20
chr1	219362935	219362993	CD19CD20
chr1	219600065	219600223	CD19CD20
chr1	219634290	219634540	CD19CD20
chr1	220080810	220081060	ProB
chr1	220081060	220081310	ProB
chr1	220133026	220133276	LMPP
chr1	220158591	220158807	CD19CD20
chr1	220161715	220161965	CD19CD20
chr1	220161965	220162076	CD19CD20
chr1	220259537	220259787	CD19CD20
chr1	220259787	220259894	CD19CD20
chr1	220310739	220310989	CD19CD20
chr1	220310989	220311239	CD19CD20
chr1	220393226	220393476	CD19CD20
chr1	22088720	22088970	HSC
chr1	220943913	220944163	HSC
chr1	220944163	220944413	HSC
chr1	22094664	22094914	LMPP
chr1	220959574	220959824	CD19CD20
chr1	220960324	220960574	CD19CD20
chr1	220983669	220983919	ProB
chr1	221047473	221047723	CLP
chr1	221047723	221047930	CLP
chr1	221095495	221095745	CLP
chr1	221095745	221095995	CLP
chr1	221100877	221101127	ProB
chr1	221174002	221174252	PreProB
chr1	221206150	221206400	CD19CD20
chr1	221220084	221220334	HSC
chr1	221278960	221279210	CD19CD20
chr1	221330422	221330672	CD19CD20
chr1	221330672	221330922	CD19CD20
chr1	221340154	221340404	PreProB
chr1	221340404	221340654	PreProB
chr1	221356409	221356659	ProB
chr1	221402116	221402366	CLP
chr1	22142180	22142430	LMPP
chr1	22142430	22142680	LMPP
chr1	221508895	221509145	CD19CD20
chr1	221608873	221609123	ProB
chr1	22178865	22179115	CD19CD20
chr1	221881379	221881629	CLP
chr1	221881629	221881879	CLP
chr1	221882309	221882559	CLP
chr1	22192260	22192510	CD19CD20
chr1	221924577	221924827	LMPP
chr1	221927532	221927782	CD19CD20
chr1	221927782	221928032	CD19CD20
chr1	221932894	221933144	ProB
chr1	221950187	221950437	CD19CD20
chr1	221950437	221950687	CD19CD20
chr1	221950687	221950937	CD19CD20
chr1	221950937	221951187	CD19CD20
chr1	221951883	221952133	CD19CD20
chr1	221952133	221952383	CD19CD20
chr1	221966721	221966971	CD19CD20
chr1	221966971	221967221	CD19CD20
chr1	221967221	221967471	CD19CD20
chr1	221967471	221967721	CD19CD20
chr1	221967721	221967971	CD19CD20
chr1	221967971	221968015	CD19CD20
chr1	221980229	221980479	CLP
chr1	221980479	221980729	CLP
chr1	221982730	221982980	PreProB
chr1	221996547	221996774	CD19CD20
chr1	222014023	222014273	MPP
chr1	222014523	222014773	CD19CD20
chr1	222014773	222015023	CD19CD20
chr1	222050588	222050838	CD19CD20
chr1	222050838	222051088	CD19CD20
chr1	222055443	222055693	HSC
chr1	222061572	222061822	HSC
chr1	222061822	222062072	HSC
chr1	222062072	222062322	HSC
chr1	2221959	2222209	CLP
chr1	22236466	22236716	CD19CD20
chr1	222437190	222437440	LMPP
chr1	222499494	222499744	ProB
chr1	222720137	222720387	LMPP
chr1	222756527	222756777	MPP
chr1	222828382	222828632	CLP
chr1	222828632	222828882	CD19CD20
chr1	222905675	222905925	CD19CD20
chr1	222905925	222906175	HSC
chr1	222906175	222906425	CD19CD20
chr1	222906425	222906500	CD19CD20
chr1	222924091	222924341	CD19CD20
chr1	222924591	222924666	CD19CD20
chr1	223034523	223034773	ProB
chr1	223537311	223537561	CD19CD20
chr1	22366239	22366489	CLP
chr1	223713130	223713260	CLP
chr1	223799476	223799726	CD19CD20
chr1	223799726	223799976	CD19CD20
chr1	223799976	223800169	CD19CD20
chr1	223809160	223809410	LMPP
chr1	223827246	223827398	ProB
chr1	223850591	223850841	LMPP
chr1	223850841	223851091	LMPP
chr1	223872136	223872386	CLP
chr1	223904209	223904459	CD19CD20
chr1	223904459	223904547	CD19CD20
chr1	224013326	224013576	LMPP
chr1	224013576	224013826	LMPP
chr1	224332975	224333119	CD19CD20
chr1	224356818	224357068	PreProB
chr1	224380265	224380515	CD19CD20
chr1	224401884	224402134	CD19CD20
chr1	224567902	224568152	PreProB
chr1	224691202	224691452	CD19CD20
chr1	224691452	224691702	CD19CD20
chr1	224730674	224730924	ProB
chr1	224803751	224804001	CD19CD20
chr1	224804001	224804251	CD19CD20
chr1	224811475	224811725	CD19CD20
chr1	224811725	224811975	CD19CD20
chr1	224811975	224812225	CD19CD20
chr1	224867298	224867466	CLP
chr1	225117589	225117839	CD19CD20
chr1	225344007	225344257	CD19CD20
chr1	225438026	225438276	CLP
chr1	225438276	225438526	CD19CD20
chr1	225623735	225623985	HSC
chr1	225623985	225624235	HSC
chr1	225633596	225633803	CLP
chr1	225654856	225655106	CD19CD20
chr1	225655106	225655356	CD19CD20
chr1	225668415	225668665	MPP
chr1	225668665	225668892	MPP
chr1	225876195	225876445	HSC,MPP
chr1	225900132	225900382	LMPP
chr1	225900382	225900632	LMPP
chr1	226035823	226036073	MPP
chr1	226084722	226084972	CD19CD20
chr1	226084972	226085222	CD19CD20
chr1	226107645	226107895	ProB
chr1	226116168	226116418	MPP
chr1	226130286	226130536	CD19CD20
chr1	226178816	226179006	CD19CD20
chr1	226184779	226184966	HSC
chr1	226189967	226190217	CLP
chr1	226190467	226190708	PreProB
chr1	226216604	226216854	CD19CD20
chr1	226216854	226217104	CD19CD20
chr1	226217104	226217329	CD19CD20
chr1	226310730	226310762	CD19CD20
chr1	226315115	226315365	CD19CD20
chr1	226315615	226315865	MPP
chr1	226345516	226345766	CD19CD20
chr1	226532308	226532558	CD19CD20
chr1	226556842	226557092	CLP
chr1	226558941	226559160	MPP
chr1	226594099	226594349	CD19CD20
chr1	226616771	226617021	CD19CD20
chr1	226763314	226763564	CLP
chr1	226763564	226763814	CLP
chr1	226828476	226828663	HSC
chr1	226832063	226832313	MPP
chr1	226838118	226838290	MPP
chr1	226841170	226841420	MPP
chr1	226850309	226850559	HSC
chr1	226850559	226850809	HSC,MPP
chr1	226850809	226851059	HSC,MPP
chr1	226851059	226851260	HSC
chr1	226874502	226874752	HSC,MPP
chr1	226879085	226879335	CD19CD20
chr1	226879335	226879581	CD19CD20
chr1	226884814	226885064	CD19CD20
chr1	226886973	226887090	CD19CD20
chr1	226891069	226891319	CD19CD20
chr1	226937164	226937414	CD19CD20
chr1	227058168	227058418	CD19CD20
chr1	227070385	227070635	CD19CD20
chr1	227070635	227070885	CD19CD20
chr1	227070885	227071044	CD19CD20
chr1	227379920	227380170	ProB
chr1	227422725	227422975	CD19CD20
chr1	227505932	227506182	CD19CD20
chr1	227506182	227506432	CD19CD20
chr1	227506432	227506682	CD19CD20
chr1	227746819	227747069	MPP
chr1	227973239	227973394	CD19CD20
chr1	228057042	228057292	LMPP
chr1	228134100	228134350	CD19CD20
chr1	228134350	228134600	CD19CD20
chr1	228149342	228149592	CD19CD20
chr1	228325841	228326091	MPP
chr1	228344002	228344252	CD19CD20
chr1	228344252	228344502	CD19CD20
chr1	228344502	228344712	CLP
chr1	228379648	228379818	CLP
chr1	228645472	228645722	ProB
chr1	228645722	228645972	ProB
chr1	228914404	228914565	CLP
chr1	228917019	228917269	HSC
chr1	228929931	228930181	HSC,MPP
chr1	228930181	228930431	HSC,MPP
chr1	229034491	229034717	LMPP
chr1	229054844	229055044	LMPP
chr1	229125567	229125817	CLP
chr1	229125817	229126067	CLP
chr1	229159258	229159508	ProB
chr1	229171192	229171442	HSC,MPP
chr1	229171442	229171692	HSC
chr1	229204311	229204561	LMPP
chr1	229265006	229265256	HSC
chr1	229272552	229272802	HSC
chr1	229272802	229273052	HSC
chr1	229273302	229273552	HSC
chr1	229273552	229273718	HSC
chr1	229284048	229284298	CD19CD20
chr1	229291150	229291400	CD19CD20
chr1	229291400	229291650	CD19CD20
chr1	229386092	229386342	LMPP
chr1	229406769	229407019	CD19CD20
chr1	229463580	229463830	CD19CD20
chr1	229615983	229616233	HSC
chr1	229828853	229829103	HSC,MPP
chr1	229829103	229829353	HSC
chr1	229830282	229830532	CD19CD20
chr1	229889945	229890195	ProB
chr1	230245407	230245657	HSC
chr1	230245657	230245907	HSC,MPP
chr1	230245907	230246157	HSC,MPP
chr1	230253526	230253776	HSC
chr1	230254276	230254526	HSC
chr1	230258583	230258833	HSC
chr1	230258833	230259083	HSC
chr1	230259083	230259333	HSC,MPP
chr1	230259333	230259583	HSC
chr1	230259583	230259833	HSC,MPP
chr1	230286038	230286288	CLP
chr1	230322691	230322941	CD19CD20
chr1	230344442	230344692	HSC
chr1	230347642	230347892	MPP
chr1	230348142	230348392	HSC
chr1	230348392	230348642	HSC
chr1	230412835	230413085	HSC
chr1	230413085	230413335	CLP
chr1	230436387	230436637	HSC
chr1	230436637	230436887	HSC
chr1	230436887	230437137	HSC
chr1	230643317	230643567	CLP
chr1	230643567	230643817	CLP
chr1	231093309	231093559	CD19CD20
chr1	231093559	231093809	CD19CD20
chr1	231093809	231094059	CD19CD20
chr1	231094059	231094309	CD19CD20
chr1	231094309	231094459	CD19CD20
chr1	231108620	231108870	PreProB
chr1	231114707	231114957	CD19CD20
chr1	231175203	231175453	CD19CD20
chr1	231242030	231242280	PreProB
chr1	231244733	231244983	ProB
chr1	231423596	231423764	CLP
chr1	231665753	231666003	CD19CD20
chr1	231666003	231666148	CD19CD20
chr1	231762137	231762387	CD19CD20
chr1	231794079	231794329	MPP
chr1	231825819	231826069	CD19CD20
chr1	231949707	231949957	PreProB
chr1	231949957	231950207	PreProB
chr1	231976292	231976542	CLP
chr1	232688635	232688772	CLP
chr1	232714208	232714458	CLP
chr1	232714458	232714708	CLP
chr1	232714708	232714958	CLP
chr1	232733550	232733800	CD19CD20
chr1	232736211	232736461	ProB
chr1	232766424	232766674	CD19CD20
chr1	232861766	232862016	CD19CD20
chr1	232862016	232862266	CD19CD20
chr1	233026922	233027172	ProB
chr1	233041041	233041291	PreProB
chr1	233104690	233104940	PreProB
chr1	233113716	233113966	PreProB
chr1	233113966	233114216	PreProB
chr1	233114216	233114466	PreProB
chr1	233202180	233202376	CLP
chr1	233248603	233248853	LMPP
chr1	233248853	233249103	LMPP
chr1	233276041	233276291	HSC
chr1	233305709	233305959	CLP
chr1	233417762	233418012	CLP
chr1	233463196	233463446	CLP
chr1	233750396	233750646	LMPP
chr1	234238254	234238504	PreProB
chr1	234238504	234238754	PreProB
chr1	23426902	23427152	LMPP
chr1	234349489	234349739	CD19CD20
chr1	234349739	234349989	CD19CD20
chr1	234349989	234350239	CD19CD20
chr1	234350239	234350489	CD19CD20,CLP
chr1	234366370	234366620	CD19CD20
chr1	234438129	234438379	LMPP
chr1	234438379	234438629	LMPP
chr1	234457246	234457390	LMPP
chr1	234656641	234656870	HSC
chr1	234736082	234736332	CD19CD20
chr1	234738628	234738878	CLP
chr1	234744931	234745181	CD19CD20
chr1	234859125	234859375	CD19CD20
chr1	234859375	234859625	CD19CD20
chr1	234859625	234859875	CD19CD20
chr1	234859875	234860125	CD19CD20
chr1	234860125	234860375	CD19CD20
chr1	234860375	234860625	CD19CD20
chr1	234866655	234866905	HSC
chr1	234899500	234899750	HSC
chr1	234899750	234900000	HSC
chr1	234913851	234914101	LMPP
chr1	234914101	234914351	LMPP
chr1	23496181	23496431	CD19CD20
chr1	234978637	234978887	CD19CD20
chr1	234998834	234999084	CLP
chr1	235011796	235012046	MPP
chr1	235091336	235091586	HSC
chr1	235106677	235106927	CLP
chr1	235114138	235114388	MPP
chr1	235114388	235114638	HSC,MPP
chr1	235116538	235116788	CD19CD20
chr1	235140835	235141085	CD19CD20
chr1	235141085	235141250	CD19CD20
chr1	235146882	235147132	HSC
chr1	235147382	235147632	CLP
[truncated: 40,346 more rows]
