# Supplementary material for: Epigenomic mapping reveals distinct B cell acute lymphoblastic leukemia chromatin architectures and regulators
Source: Cell Genom. 2023 Nov 20;3(12):100442. doi: 10.1016/j.xgen.2023.100442 (PMC10726428; doi:10.1016/j.xgen.2023.100442)
Supplement: Table S4. B-ALL versus normal Pro-B-enriched DASs, related to Figure 3 [file mmc6.xlsx]

## Sheet: Table S4
TABLE S4: B-ALL versus normal Pro-B enriched DAS, related to Figure 3.
chr	start	stop	log2 fold change (B-ALL/ProB)	P-adjusted
chr1	752194	752894	2.83519	0.0374378
chr1	777119	777557	-1.94302	0.00765487
chr1	845476	845860	-1.96218	0.0207395
chr1	856055	856755	-1.06599	0.0318137
chr1	858850	859543	-1.39017	0.006197
chr1	860112	861523	-1.31326	0.00697383
chr1	867991	868688	-2.63733	2.58714e-05
chr1	868721	869173	-1.8735	0.00947078
chr1	871154	871455	-2.19235	0.000301332
chr1	877668	878168	-1.74151	0.000703491
chr1	911161	912092	-1.00666	0.0479713
chr1	934202	936350	-1.86194	0.00102408
chr1	956448	956888	-1.22733	0.0419656
chr1	961912	962374	-1.96972	0.000574213
chr1	967790	969629	-1.03654	0.0381321
chr1	974100	976371	-1.104	0.0145436
chr1	976392	976693	-2.14327	0.00268083
chr1	1002278	1002621	-1.20688	0.0488088
chr1	1003872	1005186	-1.95754	0.00136254
chr1	1005193	1006216	-2.35022	1.10849e-05
chr1	1009782	1010083	-1.93866	0.0330578
chr1	1015579	1015880	-1.76027	0.00531992
chr1	1057270	1058167	-1.35494	0.00234744
chr1	1071579	1073488	-1.67036	0.00278135
chr1	1078856	1079157	-2.81109	5.90706e-06
chr1	1105424	1105725	-1.99995	0.000445893
chr1	1106831	1107713	-2.70204	4.376e-06
chr1	1109075	1109502	-3.03921	2.18936e-06
chr1	1114312	1115059	-3.51227	8.78493e-07
chr1	1136246	1137230	-1.59744	0.00676173
chr1	1141768	1142263	-1.54175	0.00419771
chr1	1173056	1173357	-1.96668	0.0117293
chr1	1174050	1174351	-2.36686	0.00396248
chr1	1182244	1182831	-2.10031	0.000938152
chr1	1219196	1219497	-1.44024	0.0455478
chr1	1220028	1220329	-2.14744	0.00620437
chr1	1227018	1227570	-1.68838	0.00472135
chr1	1234265	1234787	-2.68063	0.000185309
chr1	1260672	1260973	-1.15521	0.0335189
chr1	1288242	1288600	-1.35888	0.00523987
chr1	1293462	1294528	-1.67242	0.00566104
chr1	1355355	1355704	-2.29852	0.00422575
chr1	1361179	1362389	-2.65641	4.33362e-08
chr1	1367751	1368159	-1.39293	0.0149089
chr1	1473760	1474233	-2.03954	0.00151144
chr1	1518258	1519144	-1.78667	0.00224525
chr1	1529876	1530278	-3.20524	5.41449e-08
chr1	1532196	1533351	-1.12895	0.0190505
chr1	1534972	1535496	-2.03135	0.00478243
chr1	1538157	1538716	-2.14017	6.29e-05
chr1	1540289	1540590	-2.55061	0.000432718
chr1	1542485	1542814	-2.51808	2.21871e-07
chr1	1571879	1572372	-2.15143	0.00345985
chr1	1597220	1597521	-2.98299	0.00165664
chr1	1626200	1626501	-1.86218	0.00399251
chr1	1692115	1692416	-5.61561	5.94454e-14
chr1	1764865	1765809	-1.46291	0.000982697
chr1	1765857	1766358	-1.96062	1.43558e-05
chr1	1771642	1772210	-2.23984	1.89879e-05
chr1	1772817	1774621	-2.37133	1.31478e-07
chr1	1780442	1781133	-1.8477	0.000459706
chr1	1787513	1787814	-2.3921	2.21466e-05
chr1	1791918	1793278	-1.58123	5.99995e-05
chr1	1801352	1801786	-1.51655	0.00380875
chr1	1809281	1809582	-2.24349	0.00133626
chr1	1827239	1827946	-2.27271	1.41453e-05
chr1	1830396	1831765	-2.57029	2.50681e-09
chr1	1831809	1832110	-2.76271	0.000209022
chr1	1833318	1833681	-2.60318	0.000368692
chr1	1837739	1838040	-1.63836	5.53709e-05
chr1	1838307	1839216	-2.52937	9.14164e-06
chr1	1950200	1950501	-2.31246	0.00813995
chr1	1950649	1951317	-1.62544	0.029819
chr1	1981262	1982294	-1.75529	0.0442123
chr1	2038335	2038716	3.55169	0.0291292
chr1	2068798	2069142	-3.13725	0.00329346
chr1	2071027	2071697	-1.62636	0.0172407
chr1	2143688	2144474	-1.64773	0.00498644
chr1	2144524	2144856	-2.22196	5.77524e-05
chr1	2211118	2211419	-1.86604	0.00785977
chr1	2231611	2233560	-1.03796	0.0114955
chr1	2242531	2244258	-1.23502	0.0162524
chr1	2250383	2250684	-1.81408	0.0149486
chr1	2253419	2253863	-2.45528	0.00131652
chr1	2254033	2254334	-2.78017	9.20292e-05
chr1	2254400	2254701	-3.02744	0.000380668
chr1	2255366	2255771	-2.32531	0.0172321
chr1	2312878	2314009	-1.32152	0.0107963
chr1	2319093	2320125	3.4151	0.00423252
chr1	2399485	2399968	-2.38231	7.62727e-05
chr1	2401917	2402728	-1.50629	0.0261064
chr1	2412390	2413099	-1.94914	0.01058
chr1	2425220	2425742	-1.53662	0.0147438
chr1	2426966	2428278	-2.11749	3.45373e-05
chr1	2431164	2431928	-1.47555	0.0190751
chr1	2457197	2458610	-1.29633	0.00428995
chr1	2460631	2461174	-2.35819	6.03077e-05
chr1	2472332	2472633	-1.57388	0.0249603
chr1	2477286	2480736	-1.33654	0.00454256
chr1	2492955	2493391	-2.39263	0.0032459
chr1	2501594	2502128	-2.18618	0.0361372
chr1	2507311	2508409	-1.74949	0.00201295
chr1	2508870	2510254	-2.08834	0.000135929
chr1	2528825	2529564	-2.25455	0.00442709
chr1	2536532	2536989	-3.74199	6.01813e-06
chr1	2573760	2574912	-1.08718	0.0449808
chr1	2574939	2575244	-2.4183	1.0422e-05
chr1	2703190	2703491	-1.98506	0.0107651
chr1	2718009	2718861	-2.19711	0.00544337
chr1	2920011	2921023	-2.23089	0.0312368
chr1	2929097	2929568	-3.13084	0.000699752
chr1	2955280	2955581	-2.84679	0.0102454
chr1	2986217	2986957	-1.97975	0.0171774
chr1	3077376	3077677	-3.10785	0.000943586
chr1	3086927	3088305	-2.303	0.00491771
chr1	3088974	3089509	-3.58592	8.44937e-06
chr1	3277468	3277949	-2.602	0.0282651
chr1	3306071	3306454	-3.40546	0.000850554
chr1	3310374	3310900	-2.50647	0.0055486
chr1	3370693	3371687	-1.30939	0.01856
chr1	3382327	3383243	-1.73245	0.0197931
chr1	3390582	3390883	-1.76771	0.0218407
chr1	3398878	3399405	-1.35803	0.044959
chr1	3442189	3442593	-2.21088	0.00712604
chr1	3446786	3448284	-1.21939	0.0164942
chr1	3493793	3494992	1.83137	0.024732
chr1	3509603	3510278	-2.21518	0.00021828
chr1	3513410	3514773	-2.10329	4.48761e-05
chr1	3515298	3515599	-3.30598	2.34797e-08
chr1	3516093	3516753	-2.38278	0.000599243
chr1	3525434	3528461	-1.77651	1.40959e-05
chr1	3530245	3531016	-1.65628	0.00189605
chr1	3567705	3568006	-2.3514	0.00326191
chr1	3594748	3595144	-1.28656	0.0319059
chr1	3605074	3605375	-2.75775	0.00153206
chr1	3605835	3606136	-3.14935	7.81778e-05
chr1	3662001	3662302	-2.48479	0.000908904
chr1	3662304	3662701	-1.90444	0.00452416
chr1	3689435	3689866	-1.81859	0.000353975
chr1	3691991	3693081	-1.11893	0.0313038
chr1	3700345	3700756	4.85654	0.00833541
chr1	3717866	3718299	-1.41872	0.0254844
chr1	3759544	3760059	-1.95394	0.0454401
chr1	3807241	3808178	3.58916	0.0004125
chr1	3826909	3828272	-1.54621	0.00628373
chr1	3844215	3845061	-2.40922	8.71832e-05
chr1	4086937	4088147	-1.64411	0.0333473
chr1	4094587	4094888	-2.52126	0.0164179
chr1	4104847	4105717	-2.86337	0.00170211
chr1	4106892	4107193	-3.00815	0.000477879
chr1	4108121	4108488	-2.28777	0.0127823
chr1	4118828	4119134	-2.38244	0.0205658
chr1	4122844	4123226	-2.37647	0.0226118
chr1	4663445	4663863	3.69537	0.04038
chr1	4804149	4804748	3.93259	0.0297727
chr1	4856211	4856869	3.39783	0.0253533
chr1	5389222	5389650	3.8428	0.0307093
chr1	5574307	5575201	1.95676	0.0169868
chr1	5611437	5612002	3.6479	0.0322122
chr1	5742942	5743898	2.31291	0.0392931
chr1	5776670	5777623	-1.74657	0.0190278
chr1	5777676	5777977	-1.65397	0.0123159
chr1	5874000	5874446	4.4909	0.0189554
chr1	5896653	5897168	3.4881	0.0445699
chr1	5916486	5916902	4.39428	0.00871965
chr1	5947503	5948620	2.08681	0.00148528
chr1	5950133	5950781	4.45633	0.011637
chr1	6015055	6015356	-2.25701	0.0323089
chr1	6035263	6036225	1.61833	0.0493016
chr1	6072916	6073449	-1.55592	0.034998
chr1	6140023	6140925	3.05296	0.0260521
chr1	6198343	6198755	3.8082	0.0266634
chr1	6208310	6209079	-2.75948	0.000184596
chr1	6240469	6240891	-1.9943	0.00500222
chr1	6265934	6266449	-1.85693	0.00372662
chr1	6269045	6270034	-2.03599	0.000228684
chr1	6304566	6305691	-1.4127	0.00140735
chr1	6321511	6322402	-1.25134	0.0159936
chr1	6425210	6425511	-3.0958	4.36095e-05
chr1	6479592	6480570	-1.35564	0.0460359
chr1	6483494	6484419	-1.29842	0.00662815
chr1	6484685	6485077	-1.84427	0.00451818
chr1	6492206	6492759	-2.67465	7.86651e-06
chr1	6500235	6500985	-1.98478	0.00311527
chr1	6503659	6503960	-1.98434	0.00567884
chr1	6507119	6507539	-1.65865	0.0195012
chr1	6507855	6508156	-2.81181	6.62136e-06
chr1	6508214	6508515	-2.69598	5.96192e-05
chr1	6508829	6509564	-2.57005	2.06402e-05
chr1	6515437	6515738	-3.74014	1.78382e-07
chr1	6519653	6520783	-2.20947	8.64251e-05
chr1	6525371	6526377	-2.26949	0.000208444
chr1	6545831	6547077	-1.53413	0.000313087
chr1	6549925	6551917	-1.5166	0.000246403
chr1	6556063	6556364	-1.66559	0.0234821
chr1	6557079	6557977	-1.50775	0.00292444
chr1	6568698	6570286	-2.09188	0.00218074
chr1	6795077	6795799	-2.23136	0.00201911
chr1	6831209	6831510	-2.59109	0.00154772
chr1	6978610	6979194	3.78735	0.0187787
chr1	7081029	7081576	-3.09674	0.000510366
chr1	7187359	7188335	3.57793	0.000534931
chr1	7210089	7211330	2.40035	0.0322159
chr1	7231752	7232413	3.89258	0.0239614
chr1	7236295	7236596	3.57549	0.041567
chr1	7236826	7237368	4.96954	0.00344971
chr1	7560548	7561037	-2.90326	0.0113329
chr1	7719502	7719803	4.26939	0.0176184
chr1	7741011	7741312	-1.53283	0.0133534
chr1	7764088	7765347	-2.10718	0.0281105
chr1	7891509	7891860	3.63421	0.013763
chr1	7975934	7976669	2.79209	0.0461366
chr1	7990664	7991455	1.84127	0.0447405
chr1	8064855	8065397	2.76101	0.041002
chr1	8212559	8213552	2.18764	0.0483004
chr1	8407812	8408113	-2.11157	0.00564997
chr1	8408696	8409549	-1.56431	0.00126799
chr1	8411535	8412240	-1.36548	0.0129852
chr1	8455128	8456175	-1.40476	0.000123382
chr1	8490919	8491522	-1.87884	0.000378914
chr1	8498629	8499822	-1.81624	5.59043e-05
chr1	8508867	8509576	2.70501	0.00546071
chr1	8517718	8518380	-1.96663	0.00264989
chr1	8518609	8518961	-2.09894	0.00208387
chr1	8557192	8557493	-2.36594	0.00470472
chr1	8570610	8570911	-1.35518	0.0272727
chr1	8571504	8571952	-1.90921	0.00315837
chr1	8576875	8577425	-1.51188	0.0394923
chr1	8591287	8591588	-4.04739	1.05663e-08
chr1	8620751	8621598	-1.16898	0.0458794
chr1	8703634	8703935	-2.23038	0.0045638
chr1	8707423	8708022	2.65236	0.0449741
chr1	8726715	8727232	-1.44355	0.00638752
chr1	8747102	8747558	-1.63875	0.00407216
chr1	8856895	8857196	-1.76141	0.0191937
chr1	8858300	8858601	-2.38989	0.0179843
chr1	8905604	8905905	-2.66791	0.000361746
chr1	8922524	8922899	-1.67909	0.000353975
chr1	8933667	8934024	2.18552	0.018939
chr1	8959714	8960234	4.47602	0.00800637
chr1	9003257	9003921	-1.32088	0.0416535
chr1	9046548	9048433	-2.21544	8.56086e-05
chr1	9134874	9135590	-1.1185	0.0282192
chr1	9135921	9136674	-1.1269	0.0396811
chr1	9143283	9143681	-1.64101	0.00159587
chr1	9170095	9170396	-1.29561	0.0474827
chr1	9205029	9205436	-2.13327	0.0318603
chr1	9210379	9210680	-2.39295	0.00653129
chr1	9223589	9224703	2.64732	0.00420661
chr1	9298670	9298971	1.79769	0.0436058
chr1	9335315	9336308	2.29247	0.0133845
chr1	9338873	9339174	-1.68557	0.0370038
chr1	9343056	9343357	-1.61388	0.0154473
chr1	9404570	9405166	-2.22026	0.0152907
chr1	9412633	9412934	-2.25998	0.0381911
chr1	9421800	9423557	-1.50417	0.000733703
chr1	9428311	9428771	-3.23033	1.47616e-05
chr1	9429875	9430176	-2.70292	0.00042639
chr1	9459536	9461240	-1.37127	0.000601044
chr1	9470661	9471304	-1.58259	0.00200964
chr1	9472868	9474012	-1.74479	2.78601e-05
chr1	9477738	9478175	-2.48811	2.86204e-05
chr1	9485831	9487102	-1.42758	0.00163842
chr1	9515813	9516209	-1.85056	0.00133074
chr1	9561071	9561461	-2.54415	0.0216072
chr1	9628351	9629311	-3.36564	1.02757e-05
chr1	9653464	9654156	-1.26442	0.000836764
chr1	9662003	9662456	-2.42328	0.00692785
chr1	9688698	9690811	-1.21498	0.00221794
chr1	9698634	9698935	-1.72356	0.0198287
chr1	9703838	9705587	-2.07823	6.47105e-07
chr1	9713369	9713878	-1.06929	0.0164331
chr1	9713982	9715740	-2.49199	1.21025e-10
chr1	9740912	9741213	-3.1303	1.11918e-05
chr1	9771648	9772093	-3.28721	0.000118945
chr1	9774302	9774603	-2.25206	0.00375778
chr1	9777115	9778231	-1.07805	0.0312783
chr1	9781816	9782117	-1.61188	0.00492838
chr1	9784698	9785415	-1.23966	0.00510819
chr1	9788642	9789057	-2.04807	0.0146094
chr1	9902304	9902605	-2.25653	0.034299
chr1	9903626	9904040	-2.00379	0.0121698
chr1	9909675	9911326	-1.96196	0.000141485
chr1	9919950	9920489	-1.49228	0.031914
chr1	9921383	9921684	-2.08104	0.01147
chr1	9927181	9927938	-1.2197	0.00854172
chr1	9934723	9935288	-1.35631	0.0110616
chr1	9949250	9951002	-1.59671	0.00381556
chr1	10009949	10011547	-1.56702	1.19282e-05
chr1	10020807	10021772	-3.04582	7.99072e-06
chr1	10056757	10057489	-2.50149	0.000378497
chr1	10474722	10475866	2.97534	0.00777636
chr1	10488084	10488385	-1.22099	0.0301819
chr1	10490843	10491302	-1.28974	0.00271916
chr1	10567876	10568177	-2.07922	0.00252889
chr1	10663904	10664436	4.90013	0.00436941
chr1	10690053	10691563	3.97194	0.000114636
chr1	10698177	10698674	-1.55625	0.0253805
chr1	10723367	10723668	-2.79269	0.000252854
chr1	10727882	10728395	-2.07114	0.0176872
chr1	10730924	10731793	-1.51663	0.0213692
chr1	10848642	10849260	-2.11753	0.00582351
chr1	10890632	10890933	-2.47414	0.0130822
chr1	10895866	10896261	-1.76091	0.0299035
chr1	10969933	10971140	-1.90883	6.13957e-05
chr1	10977068	10979045	-1.44367	0.0105273
chr1	11020889	11021446	-1.42694	0.00456782
chr1	11113152	11113453	-1.99437	0.00458892
chr1	11113754	11114205	-1.69161	0.0140815
chr1	11301572	11302146	-1.74024	0.00334809
chr1	11380195	11380626	-1.86885	0.010022
chr1	11397566	11397889	-1.50879	0.0315114
chr1	11399378	11400337	-1.16747	0.0375527
chr1	11412686	11413608	-1.67074	0.00276569
chr1	11415425	11416801	-2.36818	0.000297812
chr1	11425839	11426140	-2.64787	0.00156897
chr1	11457003	11457706	-3.17135	4.00375e-06
chr1	11466944	11468120	-2.54437	0.000482556
chr1	11494579	11494908	-3.17212	0.00026832
chr1	11588540	11588961	-2.45641	0.00572107
chr1	11623363	11624015	-1.69467	0.020457
chr1	11625201	11625653	-3.61328	9.18714e-07
chr1	11710320	11711005	-1.09741	0.0288384
chr1	11713787	11715285	-1.79235	0.000149136
chr1	11723721	11725365	-1.20157	0.000982697
chr1	11750685	11752157	-2.17256	9.91024e-06
chr1	11760973	11761274	-3.05379	0.000384616
chr1	11763967	11764270	-1.92076	0.00363795
chr1	11812816	11813291	-2.09717	0.0149055
chr1	11822022	11822323	-3.19843	3.52001e-06
chr1	11832516	11832866	-1.83657	0.0174665
chr1	11911032	11911592	3.96988	0.0341337
chr1	11917280	11917859	-2.10394	0.000807637
chr1	11953854	11954357	-1.74879	0.00302668
chr1	11958977	11959278	-3.60816	8.62531e-10
chr1	11967717	11970138	-1.11391	0.0296813
chr1	11985050	11985432	-2.94982	3.71541e-08
chr1	12020775	12021330	-1.69232	0.0165156
chr1	12089551	12090402	-2.55313	0.002048
chr1	12091162	12091618	-2.41611	0.00140167
chr1	12099942	12100948	-1.68905	0.0158798
chr1	12122978	12123919	-1.30149	0.0391545
chr1	12128380	12128976	-2.54507	0.000317065
chr1	12141528	12142017	-2.02101	0.00229178
chr1	12210429	12211016	-1.68352	0.000412708
chr1	12226768	12228108	-1.39932	0.000188936
chr1	12257733	12258403	-2.3357	0.000204699
chr1	12258418	12258719	-3.12503	3.54991e-06
chr1	12436827	12437291	4.20054	0.0139375
chr1	12439195	12439866	2.99482	0.0315173
chr1	12441459	12441875	2.31101	0.0291074
chr1	12466073	12466729	2.50924	0.0202974
chr1	12509088	12509878	1.50387	0.0261618
chr1	12532588	12533770	-1.33379	0.00253596
chr1	12546405	12547119	-1.57928	0.0167613
chr1	12570317	12571550	1.24084	0.0493341
chr1	12664064	12664941	3.00517	0.000307898
chr1	12690267	12690657	-3.19927	8.78757e-05
chr1	13824761	13825859	-1.56205	0.00407425
chr1	13826544	13826845	-1.54878	0.0208673
chr1	13992602	13993154	-2.2588	3.88446e-06
chr1	14000672	14001240	-1.39571	0.0110091
chr1	14008894	14009526	-1.42844	0.0237645
chr1	14039506	14040517	-1.7576	0.0233074
chr1	14049465	14049766	-2.97572	6.9303e-06
chr1	14050370	14050671	-1.49662	0.0255433
chr1	14052150	14052681	-1.45161	0.00351111
chr1	14056531	14058085	-1.34883	0.00367158
chr1	14059532	14060110	-1.35225	0.00099942
chr1	14137627	14138035	-1.82352	0.00061952
chr1	14140187	14140488	-1.63969	0.0356624
chr1	14646852	14647408	4.21968	0.0331146
chr1	14866432	14867029	-1.6146	0.00783583
chr1	14880159	14880460	-2.967	0.0030035
chr1	14924412	14924713	-3.72056	4.57312e-07
chr1	14925044	14925345	-3.61359	6.60408e-05
chr1	14925882	14926381	-3.52693	6.90847e-07
chr1	14960943	14961250	-3.45906	1.58888e-05
chr1	14987187	14988072	-1.90168	0.00163045
chr1	14998304	14999128	-1.226	0.0417767
chr1	15001374	15001675	-2.72032	0.000284904
chr1	15004218	15005140	-5.10703	3.35573e-09
chr1	15005651	15005952	-4.15217	3.42582e-05
chr1	15027111	15027412	-2.7594	0.00296929
chr1	15039749	15040643	-3.70658	3.68255e-09
chr1	15060022	15060327	-2.01674	0.00457552
chr1	15061979	15062833	-2.43949	0.000516955
chr1	15063844	15064407	-2.34274	4.04025e-05
chr1	15065745	15066866	-2.01162	7.30605e-05
chr1	15075841	15076226	-2.36536	0.0013821
chr1	15081959	15082798	-2.72756	5.38573e-05
chr1	15082872	15083173	-3.01716	1.15864e-06
chr1	15087713	15088977	-1.78137	0.00320409
chr1	15208298	15209039	-1.62569	0.0200586
chr1	15247496	15247797	-3.02523	1.26943e-05
chr1	15249629	15251515	-2.14489	0.0015254
chr1	15314592	15314954	-2.5053	0.0137227
chr1	15416152	15416562	-1.72151	0.0269742
chr1	15416740	15417228	-2.57005	0.000265553
chr1	15478845	15481195	-1.13965	0.0383003
chr1	15504225	15504526	-2.73417	0.0051252
chr1	15519363	15519796	-4.5214	9.06868e-08
chr1	15573476	15574061	-1.72936	0.0180108
chr1	15735590	15736917	-1.13452	0.0146886
chr1	15737047	15738936	-1.15246	0.000112319
chr1	15749479	15749780	-2.10077	0.00697137
chr1	15750510	15751088	-2.52887	0.000169034
chr1	15757306	15758002	-2.03796	1.71975e-05
chr1	15761641	15761942	-1.85099	0.0121196
chr1	16010422	16011816	-1.05593	0.0059049
chr1	16023161	16024070	-1.60495	1.55861e-05
chr1	16055356	16055657	-2.29777	0.0146918
chr1	16061811	16062723	-1.88389	0.00173737
chr1	16114859	16115846	2.30822	0.00868621
chr1	16130045	16130346	-1.47257	0.040715
chr1	16141854	16142348	-1.74584	0.00211523
chr1	16209206	16210114	-1.20934	0.0370274
chr1	16264161	16264462	-1.63228	0.0345692
chr1	16276066	16276442	2.47732	0.0159419
chr1	16282399	16282993	2.32198	0.0110221
chr1	16291763	16292924	-1.22663	0.0213728
chr1	16331142	16331443	-3.05354	6.86514e-06
chr1	16332192	16332788	-4.13529	9.0763e-13
chr1	16335518	16335819	-1.43686	0.0435819
chr1	16343911	16344295	-2.19707	0.0168188
chr1	16352875	16353586	-1.82985	0.003246
chr1	16353638	16353939	-2.99186	8.76377e-06
chr1	16374649	16374950	-3.52495	3.49114e-08
chr1	16374979	16375539	-1.73798	0.0200138
chr1	16399611	16400520	-1.45422	0.0166923
chr1	16405159	16405908	-1.03449	0.0328645
chr1	16414897	16415198	-2.13744	0.00790554
chr1	16417106	16417614	-2.58776	0.00201506
chr1	16467469	16468538	-1.38953	0.0288914
chr1	16481930	16482540	-1.26567	0.0326345
chr1	16482591	16482892	-1.4329	0.0337535
chr1	16484253	16485319	1.39661	0.0180715
chr1	16494076	16494699	-1.97481	0.00171891
chr1	16494826	16495827	-1.37351	0.0277094
chr1	16542704	16543056	-1.7111	0.00635904
chr1	16556047	16556372	-3.89103	7.68753e-07
chr1	16556987	16557288	-3.67748	1.38909e-06
chr1	16574930	16575968	3.343	0.000922992
chr1	16698297	16698632	2.81897	0.010716
chr1	16735914	16736215	-2.45258	0.0015257
chr1	16736370	16736671	-2.26465	0.0119962
chr1	16746923	16747841	1.15476	0.0381979
chr1	17305847	17307472	-1.69218	4.72572e-05
chr1	17371698	17372885	-1.19364	0.0293455
chr1	17454581	17455226	1.82941	0.041828
chr1	17508111	17508730	-1.51087	0.027645
chr1	17512350	17513770	-1.80058	0.0166757
chr1	17538948	17539973	-1.43845	0.00336038
chr1	17541281	17541829	-2.86267	2.42475e-05
chr1	17565861	17566444	-1.79037	0.00483863
chr1	17730878	17731714	-1.96156	0.00164454
chr1	17731916	17733060	-1.54917	0.00132473
chr1	17757836	17758625	1.69757	0.0200702
chr1	17779205	17779506	-3.59135	6.70743e-06
chr1	17998118	17998654	-3.63961	0.000518394
chr1	18436705	18437122	-2.43265	0.0167131
chr1	19047739	19048332	-2.8573	0.00387076
chr1	19201567	19202062	-1.99535	0.00691956
chr1	19228379	19229777	-1.02427	0.00861575
chr1	19233463	19235040	-1.71618	5.9486e-06
chr1	19264754	19265425	-3.29907	6.70511e-09
chr1	19274881	19275252	1.66447	0.0216176
chr1	19277927	19278959	-2.13612	2.28436e-06
chr1	19380606	19381153	-3.29166	0.000355298
chr1	19381215	19381747	-3.43266	3.66976e-05
chr1	19408086	19408387	3.71696	0.0342314
chr1	19483190	19483492	3.49817	0.0464032
chr1	19674055	19675137	2.15425	0.0171034
chr1	19685734	19686035	4.50583	0.00916311
chr1	19686048	19687105	2.01936	0.025308
chr1	19719314	19720442	-1.45893	0.0265015
chr1	19757026	19757379	-3.52537	1.50676e-06
chr1	19770212	19770529	-1.66007	0.0422395
chr1	19772271	19772601	-1.71366	0.00631486
chr1	19780319	19780624	-1.43692	0.024605
chr1	19780676	19781686	-1.71565	0.000245459
chr1	19781720	19782021	-2.40997	3.05288e-05
chr1	19803212	19804741	-1.29065	0.000803702
chr1	19831541	19832619	-1.295	0.0164268
chr1	19843109	19843931	-1.57023	0.0126384
chr1	19908751	19909080	-2.1261	0.0012248
chr1	19922742	19924356	-1.24192	0.0149485
chr1	19970161	19971548	-1.11132	0.0225652
chr1	19980025	19980594	-1.79954	0.00056285
chr1	19992026	19992627	-2.93573	8.67718e-06
chr1	20098559	20099032	-1.87828	0.0397594
chr1	20102360	20102988	-2.21275	0.0420952
chr1	20209217	20209540	-1.02954	0.0189636
chr1	20384607	20385631	2.07021	0.00998086
chr1	20404639	20405192	-1.52693	0.0144672
chr1	20427218	20428064	1.65474	0.02132
chr1	20511412	20513148	1.41105	0.0186484
chr1	20617250	20617589	-2.8923	0.000712787
chr1	20669178	20670220	-3.06486	0.00450787
chr1	20901060	20901361	-1.96968	0.0299221
chr1	20966468	20966977	-1.47821	0.00689558
chr1	21043902	21044923	-1.90512	0.000114576
chr1	21348578	21349380	1.93589	0.0237552
chr1	21361713	21362014	-2.52434	0.0450574
chr1	21416977	21417914	1.86018	0.0353495
chr1	21510466	21511229	-1.27299	0.0117174
chr1	21543299	21543725	-2.0059	0.00555962
chr1	21559936	21560378	-1.72156	0.0251271
chr1	21580853	21581344	-1.69489	0.0409582
chr1	21581394	21582061	-1.16206	0.0460539
chr1	21611284	21611621	-2.48562	6.15508e-06
chr1	21616091	21617053	-1.4756	0.0031233
chr1	21617135	21617436	-2.03061	7.48404e-05
chr1	21619526	21621733	-1.31126	0.00655974
chr1	21626370	21626691	-2.53779	0.0010761
chr1	21650642	21652369	-1.19009	0.0392931
chr1	21671226	21672408	-1.36607	0.0218059
chr1	21691599	21691900	-1.78455	0.0359298
chr1	21710231	21710641	-2.66019	0.000721283
chr1	21780220	21780860	4.92245	0.000123977
chr1	21817046	21817581	-1.7774	0.00386837
chr1	21835107	21836050	-1.50619	0.0126937
chr1	21840232	21841093	-1.83717	0.00237779
chr1	21843587	21844035	-3.01079	1.8587e-05
chr1	21844469	21844834	-3.88974	1.38663e-09
chr1	21849840	21850598	-1.27734	0.0498805
chr1	21851117	21852074	-1.3813	0.0104207
chr1	21863233	21863534	-1.70073	0.0158252
chr1	21893645	21894132	4.165	0.0233624
chr1	21948906	21949207	-3.43869	3.60845e-05
chr1	21978010	21978811	-1.64292	0.02866
chr1	21995344	21996659	-1.20738	0.0142109
chr1	22002443	22003156	-2.93037	0.00139683
chr1	22087850	22088902	-1.42745	0.0055585
chr1	22089378	22089679	-2.20256	5.25056e-05
chr1	22089895	22090196	-1.90748	0.0114319
chr1	22094673	22095213	3.18881	0.0367545
chr1	22101316	22101733	-2.62624	0.000112941
chr1	22102421	22102722	-1.92367	0.0189937
chr1	22140786	22141773	-1.4659	0.0103603
chr1	22225884	22226747	-2.01211	0.000196629
chr1	22226779	22227080	-1.67387	0.00803983
chr1	22253592	22254219	-1.73925	0.0357087
chr1	22266037	22266685	-2.38295	2.89281e-05
chr1	22284869	22285395	-2.03993	0.0107474
chr1	22290236	22291131	-1.22025	0.0370302
chr1	22366018	22366901	-1.01622	0.0474904
chr1	22400750	22402690	-1.42938	0.000155063
chr1	22458369	22458697	-2.03931	0.000896476
chr1	22468509	22470214	-1.47902	0.0141818
chr1	22511711	22512012	-2.72156	0.0103073
chr1	22512610	22513215	-2.02958	0.0202864
chr1	22746737	22747277	-1.43431	0.0206292
chr1	22778843	22779448	-1.07901	0.0133744
chr1	22962583	22963439	-1.84954	0.0195239
chr1	23181204	23181655	-1.99789	0.0114572
chr1	23234083	23234448	-3.67716	7.20932e-06
chr1	23242602	23243246	-2.87429	0.00463397
chr1	23279993	23280294	-2.69301	0.00218939
chr1	23289043	23289344	-2.46144	0.00117852
chr1	23290570	23291063	-1.60471	0.0222757
chr1	23426502	23427109	1.62221	0.0205935
chr1	23528591	23529080	-2.80315	0.00130051
chr1	23543227	23544551	-1.54234	0.00294354
chr1	23544831	23545132	-1.89643	0.00557147
chr1	23695898	23696266	-1.32633	0.00270864
chr1	23750293	23751777	-1.75284	0.0012377
chr1	23822921	23823222	-2.48354	0.00623569
chr1	23823373	23824339	-1.61413	0.00623849
chr1	23851206	23852686	-1.32727	0.0138053
chr1	23854508	23855545	-1.32425	0.000411739
chr1	23856985	23858123	-1.745	5.36067e-05
chr1	23866033	23866971	-1.04937	0.0165133
chr1	23875187	23875688	-1.32986	0.0278271
chr1	23893472	23895194	-1.52021	0.000866583
chr1	23895280	23895581	-2.07599	0.000447084
chr1	23900736	23901045	-4.4651	2.51083e-12
chr1	23901127	23901428	-4.15774	2.48953e-12
chr1	23901771	23902108	-3.12738	7.89549e-06
chr1	23903448	23904356	-1.91497	0.00121889
chr1	23904832	23905133	-1.63943	0.00247353
chr1	23907470	23908067	-2.13961	0.00161863
chr1	23918923	23919339	-1.59056	0.0109406
chr1	23921291	23921971	-1.66363	0.00452368
chr1	23928620	23928921	-2.07526	0.00127429
chr1	23938251	23940585	-2.19368	0.000396425
chr1	23945722	23946947	-1.32595	0.0153575
chr1	23950927	23951228	-2.40138	0.0122055
chr1	23961072	23962206	-1.04742	0.0440012
chr1	23963687	23964699	-1.88883	3.69602e-05
chr1	23984211	23984540	-1.63245	0.0129083
chr1	23999616	23999917	-1.55018	0.0412038
chr1	24018925	24019226	-1.45722	0.00507284
chr1	24054458	24055684	-1.811	0.00151724
chr1	24077635	24078110	-1.38017	0.0119514
chr1	24118189	24118885	-1.32926	0.000592588
chr1	24136151	24136589	-1.46433	0.000462132
chr1	24165410	24165717	-1.44595	0.0312277
chr1	24229048	24229725	-2.13187	0.00126294
chr1	24234727	24236195	-2.05686	8.29976e-07
chr1	24239491	24240197	-1.4999	0.0100971
chr1	24242169	24243821	-1.27711	0.00363895
chr1	24256954	24258307	-1.71281	0.000329843
chr1	24269430	24269915	-2.47406	0.000322716
chr1	24275705	24276006	-1.73379	0.0207495
chr1	24323298	24323599	-3.83325	0.000292007
chr1	24337773	24339174	-1.63314	0.00184175
chr1	24369734	24370169	-4.45478	2.0819e-10
chr1	24477416	24477717	-1.40441	0.026529
chr1	24477753	24478054	-2.19559	0.000469308
chr1	24661072	24661872	-1.76014	0.0150897
chr1	24667634	24668309	-1.52869	0.0247645
chr1	24961594	24962012	-2.32392	9.48628e-05
chr1	25015021	25015394	-1.58634	0.00809381
chr1	25059570	25060350	-1.22242	0.0064589
chr1	25068855	25069353	-1.54221	0.00106584
chr1	25074874	25075437	-1.57981	0.00309733
chr1	25127451	25128007	-1.93851	0.000380691
chr1	25157023	25157514	-1.28372	0.0428556
chr1	25224470	25225113	-1.49903	0.0215715
chr1	25255236	25257227	-1.4421	0.00675262
chr1	25260806	25261409	-1.5894	0.00536599
chr1	25268062	25269244	-1.72674	0.000263492
chr1	25273776	25275087	-1.98295	0.000164444
chr1	25331001	25331302	-4.18687	4.42652e-10
chr1	25345903	25346204	-1.68541	0.0128877
chr1	25414698	25415283	-2.50889	0.000134625
chr1	25415315	25415729	-3.0761	1.25246e-05
chr1	25425620	25426444	-1.19502	0.0158761
chr1	25427927	25428289	-1.29859	0.0313736
chr1	25475203	25475691	-1.51014	0.0132182
chr1	25544426	25544727	-1.78174	0.0241045
chr1	25544832	25545133	-2.20759	6.67914e-05
chr1	25613252	25614012	-4.35694	0.000373383
chr1	25663225	25663736	-1.53959	0.00115552
chr1	25732379	25732904	-3.39285	0.0335886
chr1	25774074	25774375	-4.5565	2.74047e-08
chr1	25778261	25778750	-1.60168	0.00640021
chr1	25803913	25804214	-1.86494	0.032449
chr1	25811749	25812337	-1.83893	0.00300726
chr1	25829990	25831036	-1.98546	1.7624e-06
chr1	25831341	25832491	-1.42283	0.000200213
chr1	25832536	25832837	-2.49868	2.95916e-05
chr1	25855979	25856503	-2.50792	1.28859e-06
chr1	25870696	25871333	-1.598	0.000350921
chr1	25891894	25892195	-1.82144	0.0140053
chr1	25893063	25893448	-1.9829	0.0155018
chr1	25910262	25910882	-2.64763	0.00117052
chr1	25910949	25911882	-3.00157	1.07856e-08
chr1	25975291	25975757	-1.76104	0.00616391
chr1	25983479	25984502	-1.37949	0.00197112
chr1	25985191	25985978	-2.02812	0.00111558
chr1	25990354	25990655	-3.71708	1.33806e-13
chr1	26080948	26081885	-1.15736	0.0309935
chr1	26082475	26083201	-1.34608	0.00769357
chr1	26091858	26093560	-1.99393	1.06618e-07
chr1	26097349	26098745	-1.35357	0.0193095
chr1	26101146	26101834	-1.20057	0.0452583
chr1	26101929	26102230	-1.07342	0.0205599
chr1	26135513	26137669	-1.0081	0.00888418
chr1	26171263	26171564	-1.819	0.034474
chr1	26248862	26250124	-1.05356	0.0488152
chr1	26253785	26254330	-1.87444	0.00763076
chr1	26255976	26256354	-2.0228	0.0323549
chr1	26298206	26298581	-1.2356	0.0322213
chr1	26336325	26336626	-1.86285	0.00810943
chr1	26355304	26355605	-2.12655	0.0160985
chr1	26361456	26363333	-1.07064	0.00900809
chr1	26371914	26372661	-3.06853	8.59842e-07
chr1	26372692	26373212	-3.14197	1.60701e-06
chr1	26420664	26421578	-3.31732	1.37453e-08
chr1	26438533	26439214	-1.32572	0.0013875
chr1	26471409	26471944	-1.75582	0.00197354
chr1	26481131	26482153	-1.96039	0.000936238
chr1	26482867	26483332	-1.55354	0.00176853
chr1	26487890	26488655	-1.02352	0.0462099
chr1	26551466	26552320	-2.04292	0.0026497
chr1	26561227	26561528	-1.15374	0.00953741
chr1	26613643	26614224	-1.3018	0.00107293
chr1	26614304	26616552	-1.81409	7.57494e-07
chr1	26616576	26616967	-1.90552	0.000220786
chr1	26625797	26626166	-4.48371	1.295e-13
chr1	26632416	26633783	-1.08163	0.0127035
chr1	26643983	26645475	-1.13931	0.0152837
chr1	26647560	26648420	-1.32487	0.000954673
chr1	26662429	26663758	-1.42766	0.00505508
chr1	26686518	26687182	-1.8126	0.00439493
chr1	26687976	26688338	-3.4745	4.58489e-08
chr1	26689957	26690647	-1.12149	0.0327382
chr1	26704541	26705384	1.84764	0.0180266
chr1	26711811	26712867	2.96929	0.024534
chr1	26735537	26735838	-1.79239	0.0427808
chr1	26743368	26743880	-1.49796	0.00289699
chr1	26745631	26745932	-2.09138	0.0196098
chr1	26796927	26797357	-1.34052	0.00323015
chr1	26857320	26858115	-1.1492	0.0185641
chr1	26861444	26862141	-2.05118	0.0024483
chr1	26862259	26862877	-3.5619	1.49782e-07
chr1	26866908	26867209	-2.43305	3.82653e-06
chr1	26867885	26869927	-1.49127	9.18216e-07
chr1	26871962	26872672	-1.57828	4.5273e-05
chr1	26880463	26881056	3.65652	0.00902082
chr1	26881822	26882712	2.09282	0.0313358
chr1	26924082	26924465	-1.35802	0.0338504
chr1	27003454	27004604	-1.10387	0.0194002
chr1	27032475	27033435	-1.28378	0.0216473
chr1	27069807	27070108	-1.21726	0.0404641
chr1	27179464	27179896	-1.55325	0.00378726
chr1	27259072	27259373	-2.33195	0.0108821
chr1	27278466	27278767	-2.37154	0.0195903
chr1	27317450	27317751	-1.78897	0.031874
chr1	27319898	27321252	-1.66004	0.000342762
chr1	27328030	27329349	-1.12011	0.00725953
chr1	27331223	27331660	-2.07553	0.002408
chr1	27333205	27333815	-2.02769	0.00885468
chr1	27338727	27339898	-1.04742	0.0442289
chr1	27384231	27385013	-2.37298	0.00421195
chr1	27385101	27385402	-3.67091	8.11403e-06
chr1	27393811	27394112	-2.855	0.000899493
chr1	27464139	27464510	-2.23911	0.000355041
chr1	27528544	27528845	-2.17897	0.029855
chr1	27578594	27579510	-2.09108	0.000523693
chr1	27580124	27580425	-2.76209	0.000359309
chr1	27633363	27634793	-2.80011	8.96623e-05
chr1	27659109	27659627	-1.72454	0.000951595
chr1	27667791	27670368	-1.594	9.55013e-08
chr1	27675701	27676609	-2.98878	9.75557e-05
chr1	27683079	27684334	-1.24655	0.0104695
chr1	27686631	27687770	-2.24279	0.000636407
chr1	27696109	27696634	-1.16711	0.0256407
chr1	27708554	27708855	-3.23125	8.36415e-07
chr1	27709345	27709646	-4.13767	1.71982e-12
chr1	27709703	27710004	-3.28283	3.36367e-06
chr1	27729060	27730865	-1.18475	0.00327788
chr1	27733322	27733623	-2.98238	6.84092e-06
chr1	27742098	27743380	-1.70202	9.61303e-05
chr1	27753845	27754392	-1.47023	0.00501021
chr1	27754426	27755811	-1.71476	6.41316e-05
chr1	27757109	27757774	-1.62015	0.0030627
chr1	27762039	27763418	-1.10322	0.00855525
chr1	27769173	27769474	-2.3341	0.00698546
chr1	27802174	27802475	-1.89287	0.00803983
chr1	27802720	27803021	-1.66935	0.0211378
chr1	27804711	27805206	-1.54465	0.0172178
chr1	27809801	27810102	-2.18084	0.00683664
chr1	27814495	27815211	-1.08116	0.0132424
chr1	27815464	27815765	-1.17583	0.0165623
chr1	27818259	27818560	-1.62851	0.00148033
chr1	27823271	27823572	-1.54571	0.0199053
chr1	27847781	27849225	-1.00369	0.0282067
chr1	27849254	27849907	-2.06576	1.85484e-05
chr1	27851908	27852920	-1.87596	1.23253e-06
chr1	27853532	27856032	-1.54801	0.000360803
chr1	27881990	27884360	-1.16511	0.00450222
chr1	27888913	27889479	-2.08819	9.81093e-05
chr1	27894613	27896092	-1.22007	0.00363731
chr1	27899042	27899591	-1.531	0.00179493
chr1	27901653	27902614	-2.17435	9.28685e-07
chr1	27903041	27904380	-1.84381	9.63098e-07
chr1	27905195	27905496	-1.49442	0.0175726
chr1	27926928	27927229	-1.99779	5.31997e-06
chr1	27928449	27929469	-1.2303	0.00258348
chr1	27952628	27953268	-1.5754	0.025944
chr1	27957424	27959804	-1.05844	0.0103718
chr1	27977384	27977685	-1.9411	0.0241427
chr1	27989168	27991089	-1.00782	0.0183123
chr1	27998233	27999229	-1.14267	0.00308605
chr1	28052552	28053156	-1.09356	0.00479751
chr1	28099894	28100479	-1.12048	0.0107434
chr1	28115736	28116496	2.73714	0.00613193
chr1	28213285	28214312	1.53409	0.00962791
chr1	28216748	28217408	2.83022	0.0117301
chr1	28217534	28218329	4.35452	0.00140626
chr1	28296960	28297346	3.41172	0.0412771
chr1	28414147	28415621	-1.02882	0.0136317
chr1	28437532	28438081	-1.29077	0.0446385
chr1	28453104	28453699	-1.581	0.00771733
chr1	28453771	28454493	-1.8575	0.00170556
chr1	28458865	28459656	-2.90467	1.65673e-06
chr1	28465073	28465614	-1.65486	0.0260253
chr1	28473779	28474397	-4.11258	6.5644e-10
chr1	28474482	28474916	-4.08169	7.6148e-12
chr1	28498868	28499831	-1.51105	0.000959366
chr1	28502729	28503434	-1.90722	2.01326e-06
chr1	28503455	28503991	-1.63953	0.000705312
chr1	28574838	28575695	-1.22222	0.00416962
chr1	28655750	28656285	-1.29061	0.00479751
chr1	28704789	28705721	-1.87239	3.7831e-05
chr1	28763822	28764781	2.02507	0.0181567
chr1	28773806	28774107	-2.35855	0.000277888
chr1	28837213	28837833	-1.40804	0.0157225
chr1	28845305	28845870	-1.65165	9.44946e-05
chr1	28908905	28909939	-1.0167	0.0128877
chr1	29111401	29112461	-1.01704	0.0432943
chr1	29203582	29204059	-1.21938	0.0403805
chr1	29208565	29208954	-1.21818	0.0167124
chr1	29213183	29214509	-1.03658	0.00687183
chr1	29224340	29224897	-1.67976	0.0241631
chr1	29241877	29242178	-1.11958	0.0185005
chr1	29253084	29254967	-1.23437	0.0061291
chr1	29447650	29448288	-2.46954	2.42475e-05
chr1	29449046	29451571	-1.46311	0.00028844
chr1	29460351	29461172	-2.03835	0.00988133
chr1	29522340	29522965	3.5315	0.00879269
chr1	29524068	29524369	-2.1374	0.000814453
chr1	29563693	29565037	-1.22338	0.0104002
chr1	29585676	29587046	-3.04776	2.11656e-06
chr1	29609511	29609914	-2.77797	0.0017228
chr1	29609950	29610251	-3.51269	5.04841e-06
chr1	29853662	29854481	4.00132	0.00652214
chr1	29870082	29871084	2.23124	0.0215591
chr1	29872796	29873097	3.94158	0.0210947
chr1	30036245	30036785	3.37113	0.0389666
chr1	30059876	30060177	2.85161	0.0455786
chr1	30063676	30064348	6.66725	0.000111755
chr1	30112551	30113764	3.06097	0.00988842
chr1	30117539	30118028	3.11392	0.025123
chr1	30179646	30180213	2.20258	0.0350119
chr1	30184605	30185156	3.95825	0.0218407
chr1	30301230	30302349	-2.60232	0.037111
chr1	30882243	30882544	-3.01455	0.00895261
chr1	30885198	30885564	-4.3219	7.26068e-06
chr1	31162132	31162708	-3.16022	2.09752e-05
chr1	31179377	31179684	-2.19728	0.00981321
chr1	31223350	31224022	-1.00314	0.0238849
chr1	31235401	31236053	-1.65829	0.00542727
chr1	31251164	31251597	2.19137	0.0147968
chr1	31255174	31256063	-1.67086	0.000416502
chr1	31274376	31275066	-1.06221	0.0471316
chr1	31326999	31327313	-1.34638	0.0459354
chr1	31381205	31381947	-1.55357	0.00492671
chr1	31382509	31383429	-1.7882	0.000460134
chr1	31401818	31403950	-1.04969	0.00837988
chr1	31522483	31523259	-1.81059	2.38356e-05
chr1	31654293	31655656	-1.9032	0.00017968
chr1	31656672	31657124	-2.02678	0.000709141
chr1	31711784	31712784	-1.84798	0.0150258
chr1	31885650	31887256	-1.51131	4.2203e-05
chr1	31895272	31896817	-1.39504	0.00376015
chr1	31949665	31950503	-1.59386	0.0252392
chr1	31950677	31950978	-2.72575	8.99223e-08
chr1	31971488	31972518	-1.24616	0.00469674
chr1	31974429	31975187	-2.27503	0.000102068
chr1	32036944	32037307	-2.09837	0.000418788
chr1	32040283	32041108	-1.85452	0.00137919
chr1	32041680	32042539	-2.02642	0.00018155
chr1	32054195	32054955	-1.89239	0.00614401
chr1	32059383	32059963	-1.89302	1.76897e-05
chr1	32061860	32062862	-1.94031	0.000102117
chr1	32082907	32084182	-2.0698	9.0519e-06
chr1	32089998	32090299	-1.7464	0.041171
chr1	32092319	32092876	4.36306	0.0049909
chr1	32093257	32093558	5.82637	0.00256219
chr1	32129281	32130020	-1.60395	0.00508798
chr1	32149518	32149819	-1.72899	0.0175228
chr1	32164955	32165256	-2.78652	0.000190752
chr1	32169288	32169706	-2.22534	0.000450575
chr1	32172367	32172668	-2.17136	0.00820872
chr1	32209928	32210421	-2.30063	0.00258003
chr1	32210915	32211625	-1.29282	0.00944543
chr1	32228247	32228613	-1.23958	0.017493
chr1	32229625	32230410	-1.45454	0.00201511
chr1	32234624	32234968	-1.34658	0.0260591
chr1	32237413	32238703	-1.15597	0.0159125
chr1	32250241	32251043	-1.04385	0.0427852
chr1	32280435	32280736	-1.96774	0.00908757
chr1	32293539	32293840	-1.62801	0.0353615
chr1	32343352	32344015	-1.53256	0.0414913
chr1	32407742	32408420	-1.20193	0.041536
chr1	32450330	32451441	-1.46885	0.00555062
chr1	32520832	32521392	3.76968	0.00845652
chr1	32576875	32577366	-2.71461	8.20662e-07
chr1	32665768	32667589	-1.59912	2.68567e-07
chr1	32670940	32671762	-1.38414	0.00200444
chr1	32674095	32674396	-1.63923	0.0354788
chr1	32681087	32681572	-1.98711	3.91723e-05
chr1	32685975	32686845	-1.69981	0.000998174
chr1	32705352	32705653	-2.74109	9.65639e-08
chr1	32713789	32714181	-1.32221	0.0291138
chr1	32715242	32717489	-1.80695	3.09004e-07
chr1	32739040	32739859	-1.33634	0.0402535
chr1	32774168	32774644	-2.58622	0.00212638
chr1	32781835	32782822	-1.76406	0.0115874
chr1	32785496	32785898	-1.82543	0.0158384
chr1	32825526	32825915	-1.34133	0.0146918
chr1	32827075	32828080	-1.85872	8.69848e-05
chr1	32831006	32831488	-2.66221	2.26788e-05
chr1	32879306	32879880	-1.26928	0.0126914
chr1	32892520	32892821	-3.87914	2.81107e-07
chr1	32930144	32930445	-2.64162	0.00342264
chr1	32930485	32930786	-2.22719	0.0164954
chr1	32931043	32931542	-1.86719	0.0420108
chr1	33190331	33191369	1.81747	0.00797066
chr1	33206756	33208201	-1.29377	0.00616989
chr1	33210582	33210883	-2.64592	0.000240785
chr1	33219122	33220544	-1.26649	0.00478676
chr1	33237030	33237331	-2.42336	0.00372874
chr1	33238437	33239095	-1.40219	0.00724926
chr1	33239218	33239519	-1.96372	0.00565094
chr1	33266192	33266493	-2.27633	0.039574
chr1	33336177	33338763	-1.40437	0.000110249
chr1	33342055	33342601	-1.19886	0.0209245
chr1	33351714	33352469	-3.14252	1.58252e-06
chr1	33358342	33359084	-3.00274	6.25513e-06
chr1	33359256	33359736	-2.81585	1.70297e-08
chr1	33366090	33367265	-1.50439	0.00163872
chr1	33426430	33426781	-1.65457	0.000781408
chr1	33446131	33447426	-1.18427	0.00192147
chr1	33457359	33459048	-1.39135	0.00091618
chr1	33520762	33521430	-1.76885	0.00137535
chr1	33521902	33522454	-2.21869	0.00216887
chr1	33522462	33523031	-2.27073	4.82911e-05
chr1	33547614	33547915	-2.17399	4.33963e-05
chr1	33551939	33552240	-1.28985	0.0337516
chr1	33603456	33603757	-2.35836	0.000146064
chr1	33616663	33617621	-2.19053	0.00184299
chr1	33700406	33700707	-2.15454	0.00345985
chr1	33710421	33710722	-4.77716	2.11554e-10
chr1	33711595	33711896	-3.46913	0.000105801
chr1	33771693	33772235	-4.06623	1.00285e-09
chr1	33772248	33772549	-4.8632	5.75358e-15
chr1	33807499	33808460	-1.72703	0.0107076
chr1	33827014	33827531	-1.59575	0.00551044
chr1	33829152	33830763	-2.1526	4.19746e-06
chr1	33966446	33967230	-1.79956	0.008317
chr1	35246676	35247435	-1.48488	0.021334
chr1	35350802	35351776	-2.19789	0.00350614
chr1	35384003	35385051	-1.74534	0.00292137
chr1	35394045	35395957	-1.1524	0.0286547
chr1	35446274	35446575	-3.13851	7.73271e-05
chr1	35449639	35449940	-1.46314	0.00422618
chr1	35527819	35528693	3.31827	0.00175508
chr1	35586754	35587276	-1.35583	0.0365603
chr1	35622329	35622630	-1.79555	0.0208752
chr1	35635822	35636526	-1.63714	0.0141597
chr1	35676302	35676603	-2.17505	0.033874
chr1	36003998	36004299	-1.63132	0.0397361
chr1	36004396	36005857	-1.12471	0.0411756
chr1	36024076	36024377	-1.27956	0.000963385
chr1	36030067	36030603	-1.69735	0.00015738
chr1	36034340	36034902	-1.17984	0.0169433
chr1	36038760	36039213	-2.24041	8.57056e-05
chr1	36549299	36550209	-1.81239	9.52405e-05
chr1	36559476	36560224	2.80569	0.0133401
chr1	36562280	36562923	-1.26403	0.0288716
chr1	36565055	36565928	-1.48643	0.00116731
chr1	36588421	36589526	-1.0979	0.00875063
chr1	36591206	36591507	-2.13986	0.000176555
chr1	36600296	36600695	-1.74174	0.00192147
chr1	36615424	36615802	-1.28017	0.00951996
chr1	36645645	36645946	-2.49747	0.00142178
chr1	36653185	36654159	-1.00164	0.00778692
chr1	36697910	36698809	-2.71907	0.000108193
chr1	36705853	36706154	-1.81537	0.0376976
chr1	36721978	36722998	-1.96192	0.00783126
chr1	36723003	36723304	-1.51285	0.0306369
chr1	36808312	36808665	-1.32298	0.0414562
chr1	36816041	36817220	3.69426	3.83265e-07
chr1	36824681	36825962	-1.72441	0.00466017
chr1	36836973	36837370	2.45819	0.000664279
chr1	36866394	36866942	2.63919	0.0263914
chr1	36876738	36877039	-2.52365	0.00794277
chr1	36923118	36924087	-1.05493	0.0226069
chr1	36981964	36982479	-1.39809	0.0382787
chr1	37019283	37020058	-1.61187	0.01438
chr1	37051058	37052037	-2.95101	5.42951e-05
chr1	37052129	37052890	-3.05506	0.000297462
chr1	37056614	37057000	-2.60756	0.00133454
chr1	37113803	37114114	-2.06118	0.0168273
chr1	37197131	37197897	2.94845	0.0384906
chr1	37201424	37202181	2.93964	0.019378
chr1	37942553	37943499	-1.8248	0.000477423
chr1	37957443	37957970	-2.1494	0.0137529
chr1	38139546	38139931	4.08436	0.00639494
chr1	38218375	38219017	-2.1892	0.00643201
chr1	38229993	38230294	-2.73767	0.000225545
chr1	38325631	38326108	-1.0491	0.003311
chr1	38466800	38467171	-1.60617	0.0148982
chr1	38511721	38513347	-1.6158	0.0178728
chr1	38518599	38519588	-1.55364	0.0173509
chr1	38579666	38580575	2.26373	0.04929
chr1	39242171	39242658	-2.89976	0.00213343
chr1	39270136	39270437	-2.57542	0.00479751
chr1	39283476	39284301	-3.66342	1.4942e-07
chr1	39284316	39284617	-3.3191	1.21646e-05
chr1	39563394	39564610	-1.76907	2.88124e-05
chr1	39679610	39681839	-1.11503	0.00148861
chr1	39696185	39696907	1.67279	0.00928069
chr1	39878536	39878877	-2.10187	0.04801
chr1	39956351	39957825	-1.2306	0.00945748
chr1	39959199	39959790	-1.62752	0.0101812
chr1	39989540	39990431	-2.32429	2.47283e-05
chr1	40004539	40005212	-1.12854	0.0377095
chr1	40022732	40023033	-2.08111	0.0363534
chr1	40075128	40075791	-2.25785	2.5406e-05
chr1	40090961	40091495	-2.39452	0.00843844
chr1	40156740	40158176	-2.28133	0.000166115
chr1	40167950	40168251	-2.96237	7.58255e-05
chr1	40226568	40226914	-3.43098	0.000129033
chr1	40240799	40241330	-3.1489	0.000461996
chr1	40254029	40255298	-2.30478	0.00298787
chr1	40366570	40368442	-1.51214	0.000299273
chr1	40385163	40385568	-1.09768	0.0443631
chr1	40402217	40402642	-1.3097	0.0497641
chr1	40407149	40407450	-2.25666	0.00795431
chr1	40532794	40533095	-3.61645	5.22457e-06
chr1	40544182	40544564	-1.28928	0.0195542
chr1	40563189	40563490	-1.28944	0.00311315
chr1	40609324	40610019	-1.77353	0.00035239
chr1	40651867	40652509	-1.54486	0.0110282
chr1	40694221	40694522	-3.86294	4.03394e-07
chr1	40698083	40698384	-2.93677	6.19863e-05
chr1	40781552	40783036	-1.36369	3.19559e-06
chr1	40804021	40804910	-1.26357	0.00869212
chr1	40817875	40818401	-3.18933	5.80156e-05
chr1	40850897	40852319	-1.04918	0.016578
chr1	40879641	40879942	-4.1928	5.03157e-06
chr1	40887369	40887737	-2.51159	9.39396e-05
chr1	40887948	40888249	-1.79596	0.0167
chr1	40888576	40889269	-2.07517	0.00117445
chr1	40904123	40904424	-1.9436	0.00324006
chr1	40998318	40998851	-1.61093	0.000452492
chr1	41057823	41058374	-1.26983	0.0458041
chr1	41077795	41078489	-1.20633	0.0269963
chr1	41090111	41092062	-1.24492	0.00600183
chr1	41115189	41116034	-2.25425	2.2901e-05
chr1	41128439	41130133	-1.74072	0.00244749
chr1	41141867	41142369	-1.71385	0.0151222
chr1	41167467	41167768	-1.70597	0.0272321
chr1	41229199	41230140	-1.65857	0.040384
chr1	41239868	41240169	-1.47259	0.0289508
chr1	41247926	41250587	-1.60655	0.000286588
chr1	41260753	41261889	-1.2411	0.0179755
chr1	41262694	41263336	-1.13434	0.041444
chr1	41268957	41269403	-2.1634	1.552e-07
chr1	41274683	41275586	-1.25073	0.0389122
chr1	41289876	41291346	-1.30258	0.00462122
chr1	41291352	41291653	-1.41555	0.0126555
chr1	41305272	41305692	-3.09478	0.000248263
chr1	41309647	41310184	-3.79275	0.000277093
chr1	41310353	41311319	-1.90693	6.34722e-05
chr1	41314364	41314665	-2.0931	0.000442381
chr1	41341157	41341791	2.17884	0.0142441
chr1	41349826	41350348	-3.10658	2.43275e-05
chr1	41450666	41452103	-1.67292	0.00749644
chr1	41468776	41470069	1.23481	0.000253386
chr1	41480059	41482206	-1.35262	0.0379925
chr1	41601046	41601347	-2.55407	0.00732207
chr1	41748164	41748738	-1.16671	0.0432079
chr1	41773885	41774186	-3.94555	2.59472e-06
chr1	41774208	41774548	-2.14891	0.010129
chr1	41796329	41797193	-2.15544	0.00468556
chr1	41831537	41832820	-1.82732	5.44661e-05
chr1	41837521	41838535	-2.2191	7.26722e-05
chr1	41843165	41843576	-5.00776	1.81594e-11
chr1	41844960	41845755	-3.59373	4.37281e-06
chr1	41847161	41848336	-1.37218	0.00389521
chr1	41848572	41848873	-1.44854	0.0174845
chr1	41857348	41857860	-2.09452	0.00999369
chr1	41860427	41861382	-2.47912	9.44958e-07
chr1	41864712	41866302	-1.63661	0.0101518
chr1	41881662	41882157	-3.41343	2.35955e-09
chr1	41888364	41888712	-2.39762	0.00118581
chr1	41889093	41889580	-2.59389	5.71169e-05
chr1	41932772	41933583	-1.57936	0.0499778
chr1	41935097	41935668	-2.06666	0.0290663
chr1	41949928	41950784	-1.51508	0.00531499
chr1	41962295	41962596	-1.63452	0.00732582
chr1	41964137	41964754	-1.43661	0.0260931
chr1	41981621	41982650	-1.23061	0.00578365
chr1	41984219	41984552	-1.70205	0.0149246
chr1	42003950	42004251	-2.12841	0.00212129
chr1	42011692	42011993	-2.99298	0.00245778
chr1	42020650	42020951	-4.09746	0.000126017
chr1	42049421	42049722	-3.67004	1.20273e-05
chr1	42088599	42089503	-2.24399	0.000214139
chr1	42102929	42103491	-2.63836	0.000161263
chr1	42107023	42107413	-3.12826	7.93026e-07
chr1	42121351	42122147	-1.42152	0.00594455
chr1	42132912	42133278	-1.43991	0.0362911
chr1	42138429	42139981	-1.80306	3.28613e-06
chr1	42143988	42144789	-2.14777	0.00346592
chr1	42148987	42150030	-1.23547	0.0323825
chr1	42155315	42155616	-2.98609	6.71133e-05
chr1	42172704	42173084	-4.07102	6.14199e-08
chr1	42175187	42176066	-1.77162	0.00208259
chr1	42178518	42178819	-1.62029	0.0484054
chr1	42180335	42181286	-2.99181	2.91615e-08
chr1	42192452	42193550	-1.145	0.00384891
chr1	42193795	42194898	-1.24732	0.00833602
chr1	42206177	42207258	-1.10464	0.0145909
chr1	42207921	42208222	2.31738	0.0430887
chr1	42215850	42218305	-1.38974	0.000225877
chr1	42230290	42231365	-1.22919	0.0029456
chr1	42231393	42232264	-2.16696	8.72702e-06
chr1	42248605	42249167	3.00463	0.0154219
chr1	42266041	42266535	-1.54628	0.018861
chr1	42275955	42276446	-1.07258	0.044301
chr1	42333828	42334494	-2.019	0.0121361
chr1	42372684	42373249	-1.90718	0.0101266
chr1	42562261	42562562	-1.47721	0.0488345
chr1	42603543	42603844	-2.62488	0.0025644
chr1	42809980	42810281	-2.18198	0.00025817
chr1	42896369	42896670	-2.72172	0.000771333
chr1	42914978	42915279	-2.80682	0.00350859
chr1	43250567	43251967	-1.59359	0.000382282
chr1	43273102	43273403	-3.06509	0.0104763
chr1	43381804	43382255	-2.66772	0.00040212
chr1	43407974	43409122	-1.64625	0.00208598
chr1	43414905	43415652	-2.26992	0.000263643
chr1	43417738	43418959	-1.03836	0.0311022
chr1	43534409	43534710	-1.25186	0.0352989
chr1	43538836	43539851	-1.15272	0.0126842
chr1	43613211	43613736	-3.13214	7.79536e-06
chr1	43672312	43673063	-1.69251	0.0130767
chr1	43692727	43693491	-1.34682	0.010891
chr1	43703950	43704251	-1.52357	0.0170943
chr1	43750298	43751509	-2.74091	0.000721739
chr1	43758350	43758684	-1.99247	0.00350624
chr1	44019964	44020447	-1.29457	0.0337093
chr1	44034896	44035301	-2.96594	0.000769713
chr1	44040815	44041116	-2.75098	0.00145341
chr1	44088187	44088780	-2.21909	0.00511096
chr1	44116252	44116558	-1.13063	0.0050327
chr1	44261585	44262302	-1.50478	0.0155737
chr1	44271681	44272162	-3.17298	0.000252718
chr1	44318953	44319517	2.65845	0.0111589
chr1	44457818	44458823	-1.62804	0.00249228
chr1	44532855	44534605	-1.07832	0.00382244
chr1	44688583	44689069	-1.67291	0.0337654
chr1	44741221	44742413	-1.32249	0.00953474
chr1	44874363	44874775	-1.44926	0.0128988
chr1	44975856	44976202	-2.40821	0.00158201
chr1	45008351	45009349	-2.28984	0.0101741
chr1	45150049	45150638	-1.49574	0.000772785
chr1	45172877	45173178	-2.0156	0.0248735
chr1	45186639	45188044	-2.05814	1.58006e-05
chr1	45194959	45195287	-1.05174	0.0345289
chr1	45196109	45197204	-1.14105	0.00967247
chr1	45250575	45250876	-1.87613	4.79851e-05
chr1	45278990	45279896	-1.12897	0.0015853
chr1	45772132	45772433	-2.35908	0.00786733
chr1	45793349	45793650	-2.45838	2.86434e-07
chr1	45799942	45800596	-1.35442	0.0316221
chr1	45878293	45878897	-1.69179	0.00431416
chr1	45932942	45933291	-1.99053	0.0451282
chr1	45940671	45940972	-1.76175	0.0338442
chr1	45964952	45966393	-1.06982	0.00785831
chr1	46010423	46011241	-1.31397	0.000769579
chr1	46011297	46012000	-1.54543	0.00382035
chr1	46086670	46087912	-1.25421	0.00803624
chr1	46088058	46088709	-1.77609	0.0067024
chr1	46285664	46286201	-1.4798	0.0241668
chr1	46380404	46380859	-4.45678	4.60215e-08
chr1	46391461	46391930	-1.83153	0.00984464
chr1	46636949	46637720	2.44884	0.000979318
chr1	46704576	46704877	-2.55634	0.0044614
chr1	46799230	46799625	-1.4236	0.0276939
chr1	46834511	46834812	-1.77583	0.00339082
chr1	46836764	46837065	-2.74562	1.20291e-06
chr1	46865394	46866116	-1.80025	0.00257025
chr1	46912207	46912508	-2.0302	0.00922939
chr1	46954158	46955641	-1.63729	0.0104373
chr1	46955751	46956383	-2.17799	0.000615652
chr1	47046148	47046656	2.96734	0.00409632
chr1	47046718	47047825	2.07342	0.0221968
chr1	47070939	47071259	1.97689	0.027468
chr1	47223232	47223533	-2.52752	0.0337239
chr1	47526644	47526945	3.69955	0.0388007
chr1	47677120	47677856	1.6727	0.0257242
chr1	47882398	47882891	-4.16489	2.35955e-09
chr1	47910168	47911071	-1.76335	0.0163611
chr1	47972984	47973285	-1.81943	0.0307205
chr1	47993409	47993710	-2.58862	9.6817e-05
chr1	48048597	48049248	-2.30085	0.0237888
chr1	48174199	48175697	-1.82776	0.00381017
chr1	48279929	48281083	2.06267	0.0144291
chr1	48449658	48450653	-2.03993	0.0369757
chr1	48559350	48559721	1.65534	0.0208799
chr1	48668817	48669330	2.97152	0.010796
chr1	48702345	48702865	1.62816	0.0194385
chr1	48991445	48992217	5.07555	0.00333324
chr1	49038095	49038702	1.88017	0.00411543
chr1	49077610	49077911	3.50602	0.0375289
chr1	49082219	49083400	3.04915	0.000289631
chr1	49083428	49083729	3.86853	0.0176797
chr1	49125345	49126198	3.20249	0.00205837
chr1	49140175	49140744	4.22136	0.00398261
chr1	49233432	49234142	1.20231	0.00978292
chr1	49241084	49243049	1.13933	2.48481e-05
chr1	49243148	49243478	1.24211	0.00762115
chr1	49262204	49262532	-1.81706	0.00835142
chr1	49317041	49317670	2.69175	0.0341107
chr1	49341821	49342239	3.59952	0.0203656
chr1	49343970	49344490	2.68551	0.0131354
chr1	49381521	49382504	1.60767	0.0037235
chr1	49388905	49389802	-1.66201	0.0347626
chr1	50444982	50445687	3.54923	0.00724911
chr1	50489135	50489449	-3.19729	2.88252e-05
chr1	50575148	50575678	-2.7155	0.0022839
chr1	50575785	50576086	-2.59879	0.00285127
chr1	50680767	50681068	-2.24224	0.0236413
chr1	50709563	50710085	-1.75515	0.0216649
chr1	50796987	50797317	2.74306	0.0127128
chr1	50812242	50812907	1.80712	0.0464408
chr1	50884427	50885304	-2.51932	0.001217
chr1	50886458	50886963	-2.36235	0.0030294
chr1	50888845	50889146	-2.035	0.00647345
chr1	50891644	50892020	-1.52626	0.020662
chr1	50892249	50892550	-1.72852	0.0121937
chr1	50892720	50893838	-1.29406	0.0311993
chr1	50923878	50924742	3.35207	0.00682376
chr1	51248801	51249566	2.02629	0.0450941
chr1	51685715	51686434	2.78561	0.022042
chr1	51726850	51727250	3.96867	0.00138278
chr1	51733304	51734341	2.20941	0.00103665
chr1	51760129	51760892	3.14481	0.000290059
chr1	51765086	51765512	2.67091	0.010131
chr1	51765568	51765869	4.4349	0.00848357
chr1	51766819	51767282	3.95081	0.00138458
chr1	51769225	51770396	1.56385	0.0182131
chr1	51779342	51780265	2.79135	7.62727e-05
chr1	51810295	51811274	-1.01962	0.0461506
chr1	51938527	51939036	3.28641	0.0429483
chr1	51955765	51956653	1.46601	0.0109324
chr1	51991998	51992299	-2.8778	0.000385474
chr1	52029822	52030123	-1.62467	0.0409819
chr1	52088042	52088569	3.23317	0.00136902
chr1	52181059	52181360	-3.56014	0.000220256
chr1	52418311	52419102	2.30733	0.0256696
chr1	52605443	52606183	2.93488	0.00351299
chr1	52656605	52656906	3.36143	0.0458372
chr1	52944678	52945687	2.09423	0.0303163
chr1	53106936	53107280	-1.58614	0.0389729
chr1	53124232	53124533	-2.78722	0.00408007
chr1	53131285	53131693	3.55354	0.0461116
chr1	53157574	53157875	-3.13646	6.22861e-05
chr1	53233464	53233897	-2.24443	0.0089372
chr1	53308672	53309337	-2.36897	0.00425216
chr1	53386891	53387689	-1.38723	0.0487528
chr1	53525598	53525899	-2.53835	0.00361265
chr1	53528334	53528704	-2.23724	0.00361676
chr1	53576039	53576486	3.96437	0.00333011
chr1	53761529	53761830	-2.10594	0.0123979
chr1	53786944	53787774	-1.06257	0.0470777
chr1	53806769	53807070	-2.07956	0.0385253
chr1	53828831	53829420	2.31918	0.0187935
chr1	53841027	53842039	1.76546	0.00927318
chr1	53875156	53876200	-2.95416	0.00144565
chr1	53942854	53943569	3.07554	0.0101256
chr1	53978214	53978730	-1.93006	0.0375063
chr1	54059743	54060044	-2.79559	0.00325538
chr1	54168040	54168341	-1.97852	0.0406012
chr1	54327515	54327831	-2.02245	0.000517066
chr1	54327841	54328854	-1.18577	0.0424744
chr1	54410682	54412508	1.16283	0.000105463
chr1	54424992	54425680	1.46372	0.0406536
chr1	54445414	54446254	-1.53068	0.0085068
chr1	54447490	54448583	1.5624	0.0237783
chr1	54512980	54513623	-1.29437	0.0327784
chr1	54547360	54547686	-1.36035	0.0145681
chr1	54548569	54549196	-2.11336	0.0113602
chr1	54692438	54693329	4.39646	0.000292726
chr1	54696786	54697087	3.21918	0.0103926
chr1	54703902	54704672	3.17791	0.0129454
chr1	54718870	54720448	2.5494	0.00032749
chr1	54798148	54798449	-2.46938	0.00134449
chr1	54821442	54822827	-2.4625	0.000586863
chr1	54828486	54828787	-2.34821	0.00246471
chr1	54838428	54838998	-3.40279	2.5806e-05
chr1	54842255	54842556	-2.66339	0.000540794
chr1	54844247	54844548	-2.06065	0.0113408
chr1	54940014	54941900	-2.36815	0.00544264
chr1	54945981	54946760	-2.09203	0.0120433
chr1	54952984	54956490	-1.00023	0.00256818
chr1	54962990	54963291	-3.23158	0.000135915
chr1	54964981	54965730	-3.35461	6.25513e-06
chr1	55013364	55013958	3.80517	0.00205837
chr1	55180873	55182254	1.02695	3.95046e-05
chr1	55257257	55257915	-2.28776	0.000248072
chr1	55266446	55267621	-2.30346	0.000219298
chr1	55326663	55327443	3.54353	0.0186072
chr1	55352490	55353172	-3.22103	0.000375666
chr1	55353239	55353540	-3.80981	4.41423e-06
chr1	55462524	55462825	-1.78455	0.0219839
chr1	55505231	55505781	-1.88791	0.0162558
chr1	55518061	55518362	-3.00427	0.00319503
chr1	55553902	55554581	1.93536	0.0176867
chr1	55593353	55593996	3.41664	0.0128404
chr1	55594962	55595288	4.31097	0.0239121
chr1	55644606	55645231	3.58046	0.0008308
chr1	55667772	55669213	2.15127	0.00675372
chr1	55669230	55669596	4.02928	0.0105159
chr1	55674808	55675280	1.39863	0.0431461
chr1	55683234	55683605	1.66778	0.000217489
chr1	55752862	55754783	2.32979	0.00604924
chr1	55775963	55776686	4.26317	0.0165355
chr1	56035768	56036489	3.19119	0.00686148
chr1	56092544	56093055	3.67219	0.0413019
chr1	56097744	56098264	4.05796	0.019807
chr1	56106303	56107415	4.20906	6.79751e-06
chr1	56730964	56731265	3.84849	0.0354281
chr1	56981953	56982853	2.79529	0.0127091
chr1	57030687	57031069	3.60717	0.0450623
chr1	57110188	57111219	-2.3876	0.0168709
chr1	57111268	57111594	-3.66943	2.27438e-06
chr1	57174978	57175336	2.73825	0.0190403
chr1	57239719	57240216	2.79022	0.00993508
chr1	57254036	57254675	4.65208	0.00498429
chr1	57297095	57298239	1.68573	0.00266042
chr1	58061291	58061640	4.41325	0.0292505
chr1	58451894	58452689	1.95685	0.00212676
chr1	58512964	58513272	2.12384	0.0496964
chr1	58715740	58716120	-2.61284	0.0019827
chr1	59011220	59012907	1.33079	5.76528e-08
chr1	59042108	59042409	-3.91783	2.51042e-08
chr1	59042482	59044411	-2.5544	1.22038e-07
chr1	59049188	59050287	2.76263	0.00849479
chr1	59063037	59064301	3.13773	0.00307988
chr1	59083875	59084778	3.54395	0.00200202
chr1	59086658	59087351	2.39211	0.0268359
chr1	59114377	59115932	2.20151	0.00759546
chr1	59164862	59165936	1.34081	4.09764e-08
chr1	59183626	59184938	1.80459	0.0032396
chr1	59190252	59190553	-2.42896	0.000480903
chr1	59204554	59205379	1.86246	0.0366639
chr1	59220506	59221690	2.21234	0.0172439
chr1	59247434	59248353	1.98588	1.83043e-06
chr1	59280682	59282604	1.21956	9.3633e-06
chr1	59323936	59324786	1.75755	0.0438137
chr1	59361149	59362652	1.67216	0.00148042
chr1	59364614	59364963	2.18154	0.00917362
chr1	59368716	59370023	1.32283	5.36943e-06
chr1	59409449	59409965	1.30944	0.037544
chr1	59431973	59432406	-1.69793	0.00895784
chr1	59444343	59445266	1.11236	0.0130994
chr1	59465083	59465955	1.66023	0.0080181
chr1	59485433	59486492	1.10029	0.000932704
chr1	59495238	59495882	-1.8711	0.0458188
chr1	59608691	59609022	1.5438	0.0484431
chr1	59616336	59617339	1.43194	0.00120357
chr1	59758162	59758801	1.38735	0.0163606
chr1	59761806	59763301	1.1634	2.29766e-05
chr1	59781881	59783091	1.95014	0.00237748
chr1	59784255	59784608	2.98492	0.0499867
chr1	59880243	59880849	4.44563	0.0129767
chr1	59942669	59943577	4.63883	0.00325726
chr1	60138511	60139368	2.15604	0.0217875
chr1	60139430	60140748	2.53375	0.00130259
chr1	60144170	60144796	3.10353	0.00822606
chr1	60209000	60209773	3.01908	0.00167921
chr1	60216134	60216689	5.80714	0.000822863
chr1	60224514	60225492	1.87392	2.80805e-07
chr1	60234803	60236065	5.68551	6.71415e-05
chr1	60279946	60281118	-2.47188	0.000863026
chr1	60412631	60413363	1.54529	0.00328075
chr1	60419156	60419899	3.86051	0.00775
chr1	61047954	61048437	-2.2001	0.00947841
chr1	61275008	61275798	1.87582	0.0489513
chr1	61352519	61352943	-2.79111	0.00163755
chr1	61353612	61354147	-1.45458	0.0210884
chr1	61374322	61374623	-2.66019	0.00016372
chr1	61427366	61427667	-2.25113	0.00215691
chr1	61436176	61436566	-1.97124	0.0216442
chr1	62190041	62191424	1.53989	4.83284e-06
chr1	62496194	62496617	-2.91328	0.004289
chr1	62625153	62626068	1.98343	0.0242243
chr1	62761013	62762404	2.16404	0.000566415
chr1	62765592	62765893	-3.98038	2.1373e-09
chr1	62784575	62785102	-2.88654	0.000353975
chr1	62896517	62896818	-2.49527	0.00109714
chr1	62901498	62902350	1.20383	2.48282e-06
chr1	63147631	63148343	2.82982	0.0395951
chr1	63152868	63154274	1.24948	0.000834726
chr1	63154288	63154807	1.16013	0.0145059
chr1	63155211	63155705	1.66057	0.0454726
chr1	63240681	63241698	2.08847	0.026118
chr1	63249073	63250696	1.35051	3.7629e-06
chr1	63265826	63267097	1.66292	0.00241308
chr1	63428592	63429300	-1.42961	0.0177204
chr1	63792476	63793608	-1.37401	0.0292517
chr1	63794963	63795840	-1.32133	0.0494027
chr1	63832676	63833466	1.18351	0.000250091
chr1	63918113	63919236	1.97582	0.0299838
chr1	63988151	63989494	1.14238	0.00118135
chr1	63989665	63990168	1.58267	0.00958199
chr1	64058488	64060315	1.14349	0.0310974
chr1	64081170	64081819	1.49616	0.00198893
chr1	64104627	64104928	-2.17853	0.0406845
chr1	64140085	64140391	-2.48657	0.00116384
chr1	64169807	64170175	-2.94777	0.00420003
chr1	64170442	64171314	-2.38954	0.0282303
chr1	64195295	64196246	-2.22233	0.0293952
chr1	64196299	64196600	-3.23132	4.75759e-05
chr1	64238664	64238965	-2.85745	0.00820453
chr1	64302545	64302846	-2.52638	0.0142441
chr1	64309504	64309805	-2.76773	0.00247409
chr1	64382207	64382508	-2.33347	0.00529857
chr1	64387102	64387764	-3.63481	0.000484578
chr1	64388361	64388907	-3.57566	0.000163322
chr1	64421159	64422025	-3.23835	0.000251982
chr1	64548135	64548436	-2.77484	0.00529986
chr1	64711912	64712529	1.65815	0.0364191
chr1	65010776	65011170	4.52088	0.0129902
chr1	65129418	65129722	-2.45056	0.000388563
chr1	65152150	65153675	1.58263	0.00105602
chr1	65329598	65331254	1.04217	0.0141174
chr1	65398799	65400580	1.10588	0.0155896
chr1	65420812	65421239	1.65144	0.0470863
chr1	65467548	65468518	1.33134	0.00633321
chr1	65468601	65469241	1.02249	0.0483173
chr1	65506702	65507525	1.2557	0.0326545
chr1	65525623	65526012	1.73556	0.00558256
chr1	65532087	65535046	1.10122	0.000574213
chr1	65631033	65631992	2.04057	0.0395423
chr1	65775281	65775783	-4.28762	9.78102e-09
chr1	65885347	65886418	1.67967	1.27817e-09
chr1	65886728	65887278	1.26193	0.00287747
chr1	66072024	66073286	3.02558	0.004161
chr1	66153012	66153881	1.64238	0.000100237
chr1	66155852	66157514	1.52492	0.00752499
chr1	66162155	66162724	4.00438	0.0150879
chr1	66258234	66259175	-3.55704	5.91986e-06
chr1	66584810	66585450	-2.31819	0.00293127
chr1	66594324	66594678	-2.24654	0.0319136
chr1	66709540	66709841	3.37056	0.0483652
chr1	66709975	66710746	2.1851	0.0122357
chr1	66716234	66716597	2.49243	0.0455073
chr1	66717025	66717571	1.65579	0.0180414
chr1	66718786	66719370	1.6598	0.00343042
chr1	66726894	66727422	3.19901	0.00459771
chr1	66731153	66732384	3.75923	0.000123267
chr1	66732446	66732900	6.08454	0.000260035
chr1	66740752	66742218	1.39568	0.00334066
chr1	66768380	66769102	2.43529	0.00335291
chr1	66795939	66796883	1.1045	0.0203098
chr1	66797542	66798367	1.4981	0.00057279
chr1	66801112	66802571	1.04572	0.0251631
chr1	66870796	66871097	1.33096	0.0485789
chr1	66876708	66877625	1.77667	0.0037686
chr1	66877696	66877997	1.95523	0.041773
chr1	66881442	66881821	2.38991	0.00162538
chr1	66890897	66892664	2.7612	3.02632e-06
chr1	66897519	66897820	-2.61749	0.000269867
chr1	66897914	66898215	-2.99181	4.08206e-05
chr1	66904278	66905352	1.32084	0.00388701
chr1	66969393	66969883	2.53631	0.00202777
chr1	66997901	66998202	-1.64374	0.0347337
chr1	67021606	67022183	2.296	0.0358268
chr1	67042297	67042807	2.6305	0.0137391
chr1	67194455	67195399	1.73272	0.0054605
chr1	67198206	67198878	2.0971	0.00950863
chr1	67230306	67231214	1.15605	0.0357842
chr1	67389783	67391455	1.015	2.52416e-05
chr1	67395412	67396869	1.17244	6.24358e-06
chr1	67397065	67397715	1.57497	0.00694812
chr1	67399843	67400302	2.33108	0.000932233
chr1	67446267	67447847	2.04878	7.519e-05
chr1	67455125	67455888	-1.16932	0.0428044
chr1	67610465	67610766	2.29874	0.0042511
chr1	67636220	67637228	2.84689	0.0022808
chr1	67751338	67752378	2.35171	0.0156927
chr1	67798703	67799168	3.37554	0.0466977
chr1	67855499	67856325	2.55227	0.0181946
chr1	67861794	67862095	-2.25005	0.00238892
chr1	67894640	67896546	1.09288	0.000136566
chr1	67896742	67897043	1.13916	0.00426381
chr1	67997759	67998625	1.36648	0.00219757
chr1	68000200	68001428	1.60177	0.00882985
chr1	68022671	68023827	2.99427	2.35256e-05
chr1	68118275	68118911	2.22558	0.0229677
chr1	68133585	68134459	2.54639	0.0406966
chr1	68139690	68141083	1.90784	0.00367754
chr1	68213968	68216252	2.46017	0.000254713
chr1	68219237	68221035	1.58714	0.0368604
chr1	68225314	68226588	1.85627	0.000195863
chr1	68291979	68292316	-1.33018	0.0449166
chr1	68321182	68322820	3.04355	0.00275428
chr1	68355453	68355942	4.26302	0.00585503
chr1	68373137	68373464	2.67829	0.0497812
chr1	68412585	68413297	3.96308	0.00287913
chr1	68582186	68583342	1.56007	0.00534537
chr1	68585389	68586186	1.26224	0.0271396
chr1	68920279	68920580	-1.64944	0.0395602
chr1	68961585	68963384	1.31852	0.000718216
chr1	69246428	69246997	3.14729	0.0488205
chr1	69253488	69253789	-2.32147	0.033667
chr1	69284110	69284531	-2.10203	0.0425537
chr1	69435146	69435489	-3.00621	0.00433732
chr1	70032639	70033359	-3.34948	0.0012929
chr1	70033466	70034309	-4.23673	6.85013e-06
chr1	70034319	70034620	-3.28914	0.000209485
chr1	70549083	70549568	2.43664	0.0237136
chr1	70598253	70599040	1.18689	0.0143908
chr1	70670332	70672101	1.04345	0.000565314
chr1	70686661	70687381	1.11418	0.000310588
chr1	70687635	70687936	1.45004	0.00290033
chr1	70746224	70746759	-2.06488	0.00768931
chr1	70819103	70820621	1.30227	0.000130908
chr1	70820719	70821020	1.47319	0.000910007
chr1	70875980	70877056	1.16793	0.00278755
chr1	70975482	70976474	1.3733	0.0137606
chr1	70976609	70977061	3.58431	0.0246938
chr1	71545842	71547394	1.39916	0.000117706
chr1	71831007	71831934	4.34849	0.00170211
chr1	71879652	71880560	2.73074	0.00878736
chr1	72053451	72054034	2.2983	0.00252889
chr1	72132826	72133241	3.75895	0.0258746
chr1	72163155	72164307	3.12891	5.74516e-05
chr1	72171117	72172148	1.31732	0.00937893
chr1	72203884	72204475	-2.66392	1.44331e-05
chr1	72219394	72219986	3.98102	0.0158598
chr1	72239774	72240955	2.24411	0.00191502
chr1	72246099	72247711	3.65209	2.29277e-07
chr1	72248681	72249157	3.55229	0.0124279
chr1	72257495	72258397	1.82253	0.00863231
chr1	72300788	72301466	2.20721	0.0467111
chr1	72310085	72310530	3.27731	0.0408782
chr1	72316419	72316964	2.04563	0.0121617
chr1	72317677	72318294	3.17153	0.00179469
chr1	72323374	72324036	1.87558	0.0358709
chr1	72326515	72327150	3.60025	0.000402069
chr1	72346833	72348653	1.15599	0.0447591
chr1	72374038	72375186	1.84222	0.0401704
chr1	72432975	72433704	1.93367	0.0205466
chr1	72444306	72444607	4.2803	0.0149876
chr1	72446073	72446824	3.17226	0.00809028
chr1	72446917	72447218	5.03583	0.00251749
chr1	72475170	72476086	1.95191	0.0154729
chr1	72528194	72528648	3.68146	0.0164965
chr1	72529066	72530351	4.53097	0.000313826
chr1	72530356	72530671	3.0392	0.0194648
chr1	72566096	72566803	3.65024	0.0018627
chr1	72575307	72575949	4.05217	0.00888418
chr1	72577148	72577830	3.37303	0.00521017
chr1	72649431	72650297	2.31555	0.0401027
chr1	72746423	72747202	1.91482	0.0184459
chr1	72747591	72749754	1.40283	0.00582562
chr1	72749909	72751044	1.51123	0.0198906
chr1	72831709	72832552	5.43755	3.98144e-07
chr1	72834798	72835403	1.85655	0.0255911
chr1	72859603	72860898	2.2679	0.0053845
chr1	72898308	72898855	5.25674	0.00190207
chr1	73088702	73089439	1.87913	0.0099035
chr1	73101468	73102040	4.63714	0.00850037
chr1	74140503	74140994	1.8061	0.0176231
chr1	74663173	74664095	1.10611	0.00382585
chr1	74664260	74664573	1.32623	0.0152143
chr1	74862595	74862964	4.25254	0.013728
chr1	75045020	75045469	3.43181	0.0129283
chr1	75066024	75066569	3.15805	0.0363133
chr1	75112492	75113120	2.47327	0.00290658
chr1	75117951	75118798	1.18358	0.0279082
chr1	75118829	75119394	1.78956	0.00167667
chr1	75125450	75125971	2.13645	0.0336508
chr1	75138749	75139828	1.62209	0.0401704
chr1	75146277	75146622	3.60752	0.0255538
chr1	75155180	75155862	1.52087	0.0128581
chr1	75198025	75199083	1.26423	0.00335977
chr1	75199131	75199944	1.45573	0.00327503
chr1	75205462	75206649	2.33795	0.0138656
chr1	75210332	75211376	3.17391	0.00347979
chr1	75590991	75591448	-3.35088	9.16502e-06
chr1	75599643	75599944	-2.45822	0.00130853
chr1	75600349	75601425	-2.89113	0.000153832
chr1	75601996	75602594	-3.47701	2.5881e-07
chr1	76097867	76098501	1.76872	0.0419602
chr1	76189682	76191115	1.32392	4.93608e-05
chr1	76192434	76192886	1.97681	0.0177452
chr1	76193306	76193607	2.19976	0.0287441
chr1	76210570	76211398	3.16292	0.00855858
chr1	76250097	76252621	1.50136	2.17058e-05
chr1	76619543	76620900	1.3403	0.000350808
chr1	76690392	76690721	-1.72071	0.0393491
chr1	76719474	76720192	2.57592	0.013763
chr1	76720371	76720672	4.17706	0.0118261
chr1	76721958	76722593	2.42538	0.00552924
chr1	76725860	76726419	1.42968	0.0381571
chr1	76727101	76727840	2.23456	0.0128135
chr1	76733054	76735430	1.76549	0.00160763
chr1	76736084	76736502	3.48693	0.00763136
chr1	76757888	76758617	1.75407	0.0443848
chr1	76796295	76797046	1.32863	0.0239789
chr1	76842785	76843282	-1.7071	0.0265363
chr1	76890812	76891787	3.00014	0.00665758
chr1	77506398	77506865	3.62073	0.0246623
chr1	77508484	77508785	3.6963	0.031534
chr1	77513618	77514452	2.45426	0.0088411
chr1	77591928	77592279	1.6636	0.00999531
chr1	77683972	77685364	1.01485	0.00266027
chr1	77685381	77685834	1.39217	0.0152497
chr1	77794122	77794726	6.33459	0.000426823
chr1	77812988	77813714	2.10872	0.0310158
chr1	77844392	77845380	1.71766	0.0327382
chr1	77896536	77897394	2.03473	0.00369456
chr1	77913771	77914352	-1.76993	0.0206945
chr1	77925093	77926175	2.99138	0.00232416
chr1	77970353	77971224	1.73157	0.0078096
chr1	78244884	78246123	1.01157	0.00139862
chr1	78295482	78295783	4.94995	0.012084
chr1	78387383	78387684	-2.03841	0.0490526
chr1	78391677	78393881	2.56025	3.27258e-05
chr1	78506183	78506808	1.85717	0.0333333
chr1	78579545	78580644	1.52267	7.27527e-05
chr1	78596464	78597004	1.6115	0.0372886
chr1	78608368	78609404	1.38681	0.00260795
chr1	78610732	78611306	1.30668	0.0102757
chr1	78742601	78743293	3.96854	0.00664379
chr1	79082871	79083812	2.71527	1.03168e-08
chr1	79084882	79086642	3.10923	1.03771e-07
chr1	79106014	79106522	2.88726	0.00182903
chr1	79111391	79111945	3.59779	9.0276e-07
chr1	79114940	79115696	3.08603	8.07628e-09
chr1	79115700	79116286	4.52592	1.48309e-07
chr1	79116394	79117735	5.35436	7.55502e-09
chr1	79141826	79142435	1.48455	0.0130646
chr1	79305178	79306899	1.23112	0.0359464
chr1	79518366	79519040	2.66843	0.00630142
chr1	79535518	79535984	3.7167	0.023299
chr1	79545110	79546094	3.0685	0.0175462
chr1	80710096	80710397	4.83458	0.0144315
chr1	80867251	80867868	-2.34597	0.0184402
chr1	80996438	80997231	2.33918	0.0298003
chr1	81880104	81880405	-2.82138	0.000509817
chr1	81928699	81929000	-2.91749	0.00714494
chr1	82100743	82101217	-3.88188	2.22064e-05
chr1	82146842	82147531	-4.10017	1.17178e-05
chr1	82266465	82267615	-3.55796	0.000666847
chr1	82267738	82268131	-3.05286	0.00565003
chr1	82268328	82269152	-3.29424	0.002006
chr1	82300972	82301273	-2.04078	0.0246488
chr1	82415821	82416122	-2.30414	0.0446004
chr1	82507885	82508396	-2.65055	0.0168538
chr1	83031264	83031565	-2.845	0.0291183
chr1	83199108	83199727	4.52468	0.00679294
chr1	83206612	83206913	5.86895	0.000769163
chr1	83296430	83296738	-3.06928	5.338e-05
chr1	83305060	83305563	-2.15589	0.00783549
chr1	83472585	83473673	-3.16954	0.00132621
chr1	83951001	83951302	-3.03423	0.0102125
chr1	84092144	84092650	-2.60212	0.000623968
chr1	84156197	84156498	-2.31153	0.012633
chr1	84158256	84158889	-2.32893	0.0311229
chr1	84166969	84167348	-2.93248	0.00150122
chr1	84226429	84227141	-3.02693	0.0012806
chr1	84232099	84232400	-4.81993	9.83692e-09
chr1	84315220	84315676	-2.64873	0.000603184
chr1	84326114	84326886	-2.76915	0.00068914
chr1	84370827	84371288	2.28172	0.0137772
chr1	84373032	84373478	3.22386	0.0428344
chr1	84555108	84557082	2.91222	0.000119234
chr1	84569006	84569403	6.28221	0.000163952
chr1	84611897	84612596	1.89527	0.0174994
chr1	84621783	84622354	2.46505	0.0189284
chr1	84718780	84719926	4.41749	0.00739765
chr1	84898950	84900009	1.41182	0.0132095
chr1	84900146	84901143	1.88015	0.00192471
chr1	84907520	84909351	1.98975	0.000159305
chr1	84944555	84946096	1.2072	0.00148298
chr1	84963329	84964045	1.905	0.015448
chr1	84970673	84972383	1.09565	0.000140476
chr1	85038840	85040811	1.22688	2.29387e-05
chr1	85064676	85065422	4.42751	0.00492949
chr1	85100774	85101228	-2.61595	1.71683e-05
chr1	85155272	85156441	1.34092	3.68471e-05
chr1	85158555	85159135	1.16796	0.034914
chr1	85163927	85164260	3.5323	0.0404622
chr1	85224310	85225623	2.6557	2.01723e-06
chr1	85225732	85226111	3.65464	0.0011992
chr1	85245212	85246522	2.01762	0.00426818
chr1	85247775	85249072	2.01611	0.00303559
chr1	85261325	85261986	2.90088	0.0199483
chr1	85312713	85313269	3.57362	0.0176126
chr1	85319588	85320638	2.57007	0.0474763
chr1	85401374	85402227	1.82905	4.98832e-05
chr1	85410174	85411611	1.34927	0.000373293
chr1	85421218	85421519	6.33374	0.000644105
chr1	85513206	85513507	-2.65879	0.000319797
chr1	85513577	85514343	-2.59411	0.000582824
chr1	85527359	85528121	-2.30545	0.0164594
chr1	85724439	85725846	1.23735	0.000100605
chr1	85741345	85742986	1.20051	7.26884e-05
chr1	85744572	85744873	3.72505	0.000160981
chr1	85755005	85756175	1.25132	0.0414913
chr1	85763207	85764515	1.7978	0.00775069
chr1	85800174	85801074	1.1994	0.0215487
chr1	85929397	85931172	-2.64507	0.00910302
chr1	86069949	86070400	-2.94722	0.000537185
chr1	86127197	86127812	-2.68376	0.000167796
chr1	86149832	86150133	-1.9845	0.00554993
chr1	86173168	86174653	1.46495	2.136e-05
chr1	86527284	86527709	4.56425	0.0150996
chr1	86602802	86603524	3.2485	0.0130027
chr1	86845760	86847301	1.95287	0.00139231
chr1	86847849	86848937	1.78902	0.0206225
chr1	86861091	86862172	1.10062	0.0359125
chr1	86894624	86896030	2.39344	0.00502265
chr1	86939361	86940423	1.16956	0.0466685
chr1	86952529	86953410	3.8441	0.00738131
chr1	86965567	86966037	1.7806	0.0043168
chr1	86973517	86974246	1.27912	0.0184533
chr1	87082212	87083040	1.2858	0.0368104
chr1	87131699	87132160	-2.70219	0.00231051
chr1	87132242	87132543	-2.65186	0.000924124
chr1	87169335	87170615	1.14242	0.000426019
chr1	87170866	87171215	1.26961	0.00161341
chr1	87171284	87171585	1.55176	0.00156159
chr1	87205172	87206355	1.81566	0.000341029
chr1	87221081	87222105	2.69573	0.000454422
chr1	87239023	87240751	2.94834	0.000186376
chr1	87253574	87254862	4.16907	9.3088e-06
chr1	87261502	87262956	2.45717	0.001175
chr1	87263753	87265363	2.91988	2.31806e-06
chr1	87298925	87299895	1.64306	1.28497e-05
chr1	87317434	87319361	1.34632	0.0264209
chr1	87331565	87332694	2.29939	0.00431377
chr1	87333989	87334508	3.36712	0.0100627
chr1	87379072	87381521	1.21401	7.36701e-06
chr1	87418436	87419347	2.69253	0.000189766
chr1	87430463	87431449	1.88588	0.0247938
chr1	87510388	87510869	3.56407	0.0384906
chr1	87527140	87527849	2.15761	0.00822398
chr1	87669888	87670823	2.96446	0.0131753
chr1	87674509	87674973	3.29363	0.0428093
chr1	87758239	87758968	1.28535	0.00520314
chr1	87783715	87784136	4.03426	0.0139076
chr1	87794677	87795690	1.1947	0.00766242
chr1	87795928	87796229	1.21415	0.0421142
chr1	87796962	87797704	1.31653	0.00303071
chr1	87800071	87801532	1.01254	0.00942997
chr1	88109790	88110091	-2.31155	0.0155896
chr1	88150311	88150612	-2.28598	0.0260226
chr1	88182717	88183018	-2.83151	0.00447511
chr1	88183410	88183949	-2.30861	0.0143562
chr1	88330201	88330736	2.35111	0.0377592
chr1	88793341	88793695	2.90507	0.0483155
chr1	88928216	88928517	-2.39128	0.013697
chr1	89060864	89061381	2.53315	0.00866978
chr1	89073791	89074577	1.29868	0.0144359
chr1	89150813	89151114	1.03825	0.0167531
chr1	89166115	89167698	1.3157	0.0149783
chr1	89355951	89357390	1.03859	0.000496801
chr1	89440297	89441083	2.85043	0.000511621
chr1	89487030	89489077	1.0087	0.00696098
chr1	89494726	89495041	3.92798	0.0199211
chr1	89529499	89531543	3.44953	3.63671e-12
chr1	89535521	89536490	2.35832	0.00179724
chr1	89591086	89592111	2.53034	5.14573e-05
chr1	89592137	89593469	3.75872	1.44851e-06
chr1	89594138	89595061	1.17244	0.0089372
chr1	89724804	89726567	1.96273	0.000704202
chr1	89737313	89739110	2.7392	4.56172e-08
chr1	89739760	89740377	1.90204	0.0384522
chr1	89744397	89745394	3.24852	0.000257672
chr1	89775633	89776583	1.36473	0.0349027
chr1	89823117	89824416	1.20484	0.000466523
chr1	89872742	89873800	2.19636	0.000277333
chr1	89920381	89921027	1.02836	0.0143163
chr1	89925647	89926454	1.32651	0.0228268
chr1	89931424	89932424	2.18202	0.00110922
chr1	89953319	89955395	1.37643	0.0140382
chr1	89985386	89985687	1.10132	0.00456047
chr1	90012697	90013666	5.29732	0.00143826
chr1	90073569	90074475	3.6138	0.00242351
chr1	90074523	90074824	3.55503	0.0349317
chr1	90101741	90102042	2.62792	0.00262221
chr1	90135071	90136328	1.5363	0.00108487
chr1	90184445	90185806	1.02273	0.0166067
chr1	90186868	90187306	2.16454	0.00485589
chr1	90204522	90205741	3.35853	0.000365897
chr1	90227838	90229453	1.20431	0.000110276
chr1	90264173	90265604	2.09263	0.00216181
chr1	90280825	90281614	1.69708	0.00153397
chr1	90343078	90344149	1.94508	0.0379395
chr1	90355949	90356662	3.40587	0.00361305
chr1	90406251	90407035	2.33324	0.00486198
chr1	90466189	90466873	-1.67093	3.5919e-06
chr1	90790394	90791088	3.12542	0.0395612
chr1	90805000	90806485	1.81689	0.00238615
chr1	91172282	91172797	-3.35939	4.13009e-05
chr1	91172846	91173165	-3.51817	2.37753e-05
chr1	91175981	91176752	-1.57076	0.00604053
chr1	91183348	91183649	-3.79151	1.65962e-05
chr1	91183846	91184681	-2.82091	0.000218885
chr1	91190006	91190598	-1.64915	0.0283816
chr1	91192433	91192734	-1.62921	0.0166067
chr1	91301699	91302000	-2.98832	1.04182e-05
chr1	91388710	91389011	3.4114	0.0305614
chr1	91439628	91440441	3.27337	0.00121224
chr1	91461033	91461516	2.50908	0.0368033
chr1	91487849	91488337	1.42233	0.000257253
chr1	91565251	91566055	3.1171	0.000637088
chr1	91590421	91591030	2.56345	0.0392321
chr1	91614142	91614478	2.95613	0.000356953
chr1	91748252	91749034	2.22846	0.0016337
chr1	91893397	91893698	-2.50797	0.010009
chr1	91952223	91953672	1.78777	0.0217383
chr1	92012281	92012582	-2.74761	0.00547709
chr1	92020647	92022025	1.8741	0.0146664
chr1	92138993	92139646	2.31176	0.0359648
chr1	92177807	92179544	1.56128	0.00381017
chr1	92196709	92198681	1.47712	0.0173922
chr1	92246543	92247282	2.78651	0.0185792
chr1	92253472	92253974	-1.51033	0.0314539
chr1	92269202	92271195	1.27683	0.0180945
chr1	92274671	92275173	3.11103	0.0126125
chr1	92413621	92414867	1.7622	0.0309385
chr1	92463189	92463545	2.1175	0.018177
chr1	92492117	92492802	2.75437	0.000566351
chr1	92545387	92546666	1.1283	0.00516651
chr1	92676246	92676692	3.16135	0.0110073
chr1	92737487	92738746	3.65041	5.05706e-06
chr1	92740518	92740819	5.6836	0.00043876
chr1	92763799	92764798	1.00384	0.00420602
chr1	92926812	92927733	1.06985	0.0176706
chr1	92968685	92970696	-2.17504	0.000476349
chr1	93049133	93050456	3.67054	0.000126148
chr1	93157536	93157837	3.26662	0.046078
chr1	93204945	93205728	1.22531	0.041488
chr1	93269923	93270761	3.25997	1.14553e-05
chr1	93311349	93311650	-2.253	0.000134022
chr1	93317150	93319289	1.82132	0.00270587
chr1	93324150	93325551	1.69465	8.47985e-06
chr1	93342455	93343633	2.04307	0.0174367
chr1	93368369	93368670	-2.5703	0.00988372
chr1	93418809	93419435	1.70557	0.00270896
chr1	93438090	93439517	1.25911	0.0167106
chr1	93446343	93447168	2.16391	0.0112032
chr1	93455756	93457083	1.19092	0.0164954
chr1	93507651	93508666	3.3426	8.69873e-08
chr1	93553070	93553371	-1.46243	0.0381387
chr1	93653127	93653428	-2.53828	0.000733703
chr1	93664930	93665231	-2.22866	0.047315
chr1	93806512	93806906	2.41821	0.00279723
chr1	94053671	94054124	2.72072	0.00140257
chr1	94056932	94058542	1.35688	0.0433446
chr1	94135591	94136087	2.87975	0.0167011
chr1	94167170	94167561	-1.69562	0.0302438
chr1	94167950	94168693	-1.82798	0.0013222
chr1	94188494	94188795	-2.26473	0.00382439
chr1	94306330	94306923	5.64048	0.000197738
chr1	94343802	94345222	1.00344	0.000697849
chr1	94482756	94483425	2.38262	0.0136764
chr1	94531974	94532575	4.02631	0.00123897
chr1	94532684	94533223	3.01817	0.00775
chr1	94559570	94561309	1.94515	0.00986293
chr1	94715436	94715737	-2.42239	0.000282725
chr1	94720852	94721153	-1.64191	0.04392
chr1	94804762	94805441	3.8514	0.0006143
chr1	94883121	94884811	1.2507	5.87854e-06
chr1	95067499	95068709	4.81699	1.64843e-06
chr1	95178848	95179547	1.68441	0.00132699
chr1	95220787	95221752	2.27212	0.00180413
chr1	95271219	95272314	1.36464	0.00020857
chr1	95296858	95297809	2.05964	0.000168008
chr1	95319772	95320563	1.5863	2.20761e-06
chr1	95320603	95321059	1.96317	0.0152623
chr1	95341369	95341769	2.67789	0.0415339
chr1	95348725	95349936	2.38801	0.00083648
chr1	95501030	95501490	4.64889	0.00249403
chr1	95508769	95509680	1.50759	5.2201e-06
chr1	95538890	95539326	1.04794	0.0381771
chr1	95552743	95553076	3.76988	0.0217105
chr1	95698842	95700150	1.28757	7.17812e-05
chr1	95847769	95848070	-2.38897	0.0356243
chr1	95891247	95891548	-2.76374	0.00667627
chr1	95995738	95996039	-2.57881	0.0492192
chr1	96319147	96319448	-2.19011	0.0389507
chr1	96775350	96775651	4.03928	0.0262016
chr1	96827612	96828649	5.98013	0.00147486
chr1	96986716	96987017	-2.76102	0.0131429
chr1	97061620	97062126	2.20527	0.0143595
chr1	97186458	97188521	1.408	1.36219e-05
chr1	97270249	97270550	4.06077	0.0183464
chr1	97310841	97311438	1.63285	0.0132639
chr1	97419590	97419891	3.89242	0.0325012
chr1	97453487	97453788	-2.27934	0.0350045
chr1	97603333	97604600	2.0173	0.00110252
chr1	97624008	97625234	1.9824	0.0314087
chr1	97628999	97630416	2.68341	0.0120915
chr1	97666124	97666482	4.78445	0.00421214
chr1	97955225	97955744	4.4977	0.0125403
chr1	98088466	98088894	3.44612	0.0327258
chr1	98313313	98315961	1.95417	0.0101805
chr1	98366350	98367507	1.86328	0.0123205
chr1	98372376	98372801	4.64992	0.00402986
chr1	98385205	98385506	2.06521	0.00211526
chr1	98385523	98387437	1.25865	0.00404627
chr1	98496047	98496421	3.97865	0.027481
chr1	98510816	98511280	-2.18187	0.0119954
chr1	98511395	98511696	-2.00062	0.0304013
chr1	98516679	98516980	1.70664	0.00774125
chr1	98750802	98751212	4.25905	0.0160924
chr1	98788967	98789916	3.62935	0.00124493
chr1	98834664	98835731	2.15366	0.0348407
chr1	98853111	98854511	2.91113	0.00204699
chr1	98864093	98864536	2.64853	0.0428449
chr1	98868083	98868890	3.52013	0.00122381
chr1	98869750	98870472	3.12936	0.00355457
chr1	98893973	98894770	3.50552	0.00213621
chr1	99469885	99470201	-3.0779	1.01365e-06
chr1	99470227	99470528	-3.80994	4.5263e-08
chr1	99645641	99646650	1.40443	0.00955177
chr1	100172991	100173446	1.42691	0.0430436
chr1	100196029	100196580	2.5457	0.0435849
chr1	100249427	100250797	1.26063	0.0409651
chr1	100251973	100252818	1.95433	0.00500444
chr1	100273660	100274601	1.47878	0.000575
chr1	100314984	100316557	1.1951	0.0120157
chr1	100416883	100417389	-1.31446	0.0369064
chr1	100434730	100436384	1.0498	0.00412404
chr1	100502725	100504605	1.09626	0.00099201
chr1	100511846	100512746	1.29172	0.0144145
chr1	100540970	100541476	-1.3362	0.035814
chr1	100597810	100598793	1.31785	1.50633e-05
chr1	100714444	100715917	1.1304	0.000927661
chr1	100722455	100723339	1.67265	0.045844
chr1	100818485	100819255	1.20094	0.0028085
chr1	100862276	100862577	2.8815	0.0466684
chr1	100879960	100880763	2.33886	0.025597
chr1	100905514	100906210	2.2898	0.00896156
chr1	100924702	100925567	1.06386	0.0122083
chr1	100929092	100929988	1.4132	0.000439646
chr1	100988151	100989180	1.55185	0.0357675
chr1	100996027	100997258	2.73026	0.000946626
chr1	100998268	100998569	2.61171	0.0449332
chr1	101062437	101063532	4.98959	0.000248648
chr1	101178367	101178967	2.7038	0.0253633
chr1	101251060	101251698	3.80376	0.00777605
chr1	101331657	101332478	1.23839	0.0161293
chr1	101348216	101348759	2.22868	0.034098
chr1	101370200	101371026	2.0215	0.0160569
chr1	101396080	101396615	3.78801	0.0158277
chr1	101467707	101468691	1.39758	0.0197397
chr1	101516989	101517846	-1.92427	0.0278159
chr1	101517879	101518180	-2.44124	0.000346477
chr1	101518263	101518564	-2.5779	0.000171284
chr1	101547065	101547445	2.54876	0.00173621
chr1	101554844	101555539	2.23363	0.0362061
chr1	101601911	101603104	2.24197	0.000173015
chr1	101687263	101687840	3.21581	0.0449166
chr1	101719443	101719979	1.81085	0.014239
chr1	101725130	101725866	2.25454	0.00478974
chr1	101741805	101743651	1.33886	0.0211443
chr1	101744268	101744716	3.42668	0.0151918
chr1	101756732	101757929	1.78634	0.00102687
chr1	101777597	101778078	2.40905	0.00153069
chr1	101822571	101823893	1.27758	0.000150471
chr1	101845044	101846085	1.69453	0.00484696
chr1	101919171	101920148	1.8873	0.00409334
chr1	101971925	101972633	1.05541	0.0475016
chr1	102240381	102240682	-3.16554	0.000990852
chr1	102518898	102519199	-2.32799	0.0314917
chr1	102524255	102524556	-2.75191	0.00647556
chr1	102621887	102622188	-2.61053	0.0139433
chr1	102944049	102944965	2.27542	0.00767713
chr1	103017175	103017908	2.63173	0.0121768
chr1	103093119	103094408	3.1975	0.0013593
chr1	103153554	103154119	3.07902	0.0118964
chr1	103180234	103181284	2.55541	0.00149566
chr1	103240216	103240690	3.72619	0.00123502
chr1	103256597	103256921	2.63486	0.0152793
chr1	103298903	103299512	2.95113	0.0288059
chr1	104051613	104052236	2.36452	0.0406289
chr1	104057207	104057938	1.9045	0.000150718
chr1	104067318	104069291	1.75231	3.9951e-07
chr1	104104096	104104915	3.40306	0.00555572
chr1	104600276	104600577	-2.55765	0.0138651
chr1	104950649	104950950	-2.54178	0.0280483
chr1	105007927	105008468	3.8187	0.0274601
chr1	105009633	105010028	3.88418	0.0410432
chr1	105010109	105010600	4.06025	0.0219387
chr1	105249089	105249740	2.1234	0.025243
chr1	105398202	105398503	-3.71733	1.5047e-08
chr1	105416643	105417006	3.27972	0.0287887
chr1	105420669	105421476	-2.41408	0.00151455
chr1	105443334	105443635	4.06823	0.0345069
chr1	105529747	105530271	3.94586	0.0375387
chr1	105746288	105748022	2.75177	0.0366119
chr1	106417263	106417654	2.407	0.0271851
chr1	107233470	107233771	-2.68335	0.0104911
chr1	107538667	107538968	-1.97434	0.005029
chr1	107598911	107600268	1.23899	0.00116384
chr1	107762543	107762844	-2.62677	0.000428174
chr1	107789409	107790223	1.92955	0.0227991
chr1	107921267	107921580	-3.12446	4.15299e-06
chr1	107947506	107948170	3.47681	0.00725798
chr1	108182948	108183451	2.47523	0.033726
chr1	108215456	108215910	5.59623	0.00125026
chr1	108281028	108282633	1.2285	0.0243379
chr1	108331291	108332832	1.2498	0.00740156
chr1	108382917	108383820	1.74401	0.00125441
chr1	108410178	108410826	-1.13751	0.0299497
chr1	108419629	108420699	1.31048	0.0247338
chr1	108439019	108440880	-1.04998	0.0459354
chr1	108469080	108470903	1.2641	0.0319393
chr1	108478743	108480072	2.347	0.000205328
chr1	108558653	108559495	1.92918	0.00195191
[truncated: 40,663 more rows]
