# Supplementary material for: Epigenomic mapping reveals distinct B cell acute lymphoblastic leukemia chromatin architectures and regulators
Source: Cell Genom. 2023 Nov 20;3(12):100442. doi: 10.1016/j.xgen.2023.100442 (PMC10726428; doi:10.1016/j.xgen.2023.100442)
Supplement: Table S5. Select enriched terms for GREAT gene ontology analysis for B-ALL-enriched DASs, related to Figure 3 [file mmc7.xlsx]

## Sheet: Table S5
TABLE S5: Select enriched terms for GREAT gene ontology analysis for B-ALL enriched DAS, related to Figure 3.
lfc_thresh	# Term Name	Binom Rank	Binom Raw P-Value	Binom FDR Q-Val	Binom Fold Enrichment	Binom Observed Region Hits	Binom Region Set Coverage	Hyper Rank	Hyper FDR Q-Val	Hyper Fold Enrichment	Hyper Observed Gene Hits	Hyper Total Genes	Hyper Gene Set Coverage
lfc1.5	lymphocyte proliferation	199	3.35895e-31	2.21877e-29	2.8578	167	0.0090751	251	0.00158737	1.60431	48	79	0.00683274
lfc1.5	mononuclear cell proliferation	200	3.53816e-31	2.32546e-29	2.84591	168	0.00912944	249	0.00156542	1.59729	49	81	0.00697509
lfc1.5	leukocyte proliferation	231	2.27237e-28	1.29308e-26	2.61896	175	0.00950984	203	0.000421428	1.62026	54	88	0.00768683
lfc1.5	B cell proliferation	325	1.26672e-22	5.12341e-21	3.50551	88	0.00478209	385	0.0085059	1.76029	26	39	0.00370107
lfc1.5	regulation of interleukin-2 production	383	3.06466e-19	1.05183e-17	2.55937	120	0.00652103	157	9.39358e-05	1.87877	37	52	0.0052669
lfc1.5	platelet-derived growth factor receptor signaling pathway	425	2.72574e-17	8.43054e-16	2.80525	91	0.00494511	484	0.0202853	1.76029	22	33	0.00313167
lfc1.5	response to exogenous dsRNA	621	1.00344e-12	2.12402e-11	2.69384	69	0.00374959	390	0.00907799	1.70161	29	45	0.00412811
lfc1.5	regulation of acetyl-CoA biosynthetic process from pyruvate	653	4.48307e-12	9.02451e-11	3.37737	46	0.00249973	487	0.0205919	2.23421	11	13	0.00156584
lfc1.5	regulation of toll-like receptor 3 signaling pathway	695	2.16061e-11	4.08651e-10	4.43193	31	0.0016846	351	0.00598415	2.64043	9	9	0.00128114
lfc1.5	regulation of type 2 immune response	697	2.23707e-11	4.21899e-10	2.65942	62	0.0033692	312	0.00358882	1.93631	22	30	0.00313167
lfc1.5	interferon-gamma production	704	3.07974e-11	5.75045e-10	3.13551	47	0.00255407	247	0.0014146	2.32979	15	17	0.00213523
lfc1.5	regulation of acyl-CoA biosynthetic process	706	3.68391e-11	6.85906e-10	3.16459	46	0.00249973	629	0.0487923	2.07462	11	14	0.00156584
lfc1.5	cellular response to fluid shear stress	748	7.64959e-11	1.3443e-09	2.96613	49	0.00266275	472	0.0186482	2.05367	14	18	0.00199288
lfc1.5	MyD88-independent toll-like receptor signaling pathway	757	9.44507e-11	1.6401e-09	2.40385	70	0.00380393	631	0.0486464	1.64135	23	37	0.00327402
lfc1.5	positive regulation of toll-like receptor signaling pathway	782	2.22311e-10	3.73694e-09	3.23205	41	0.00222802	496	0.0218311	1.98032	15	20	0.00213523
lfc1.5	positive regulation of interleukin-4 production	808	5.10784e-10	8.30971e-09	2.764	50	0.0027171	299	0.00302976	2.13749	17	21	0.00241993
lfc1.5	positive regulation of interferon-beta production	889	2.89975e-09	4.28765e-08	2.43928	57	0.00309749	362	0.00683905	1.87385	22	31	0.00313167
lfc1.5	positive regulation of type 2 immune response	941	7.78412e-09	1.08738e-07	3.03989	37	0.00201065	527	0.0272192	2.11234	12	15	0.00170819
lfc1.5	positive regulation of toll-like receptor 3 signaling pathway	975	1.51236e-08	2.03897e-07	4.64763	21	0.00114118	530	0.0276668	2.64043	7	7	0.000996441
lfc1.5	cytokine metabolic process	1240	5.36016e-07	5.6822e-06	2.55283	37	0.00201065	327	0.00414768	2.20036	15	18	0.00213523
lfc1.5	regulation of establishment of endothelial barrier	1253	6.06057e-07	6.35803e-06	3.00094	28	0.00152157	590	0.0383515	2.20036	10	12	0.00142349
lfc1.5	tumor necrosis factor superfamily cytokine production	2004	0.000118788	0.000779173	3.04882	16	0.000869471	530	0.0276668	2.64043	7	7	0.000996441
lfc1	lymphocyte proliferation	284	8.50509e-40	3.9366e-38	2.88209	213	0.00915224	394	0.013758	1.43959	50	79	0.00613121
lfc1	mononuclear cell proliferation	286	1.21324e-39	5.57624e-38	2.86641	214	0.0091952	401	0.0142563	1.43213	51	81	0.00625383
lfc1	leukocyte proliferation	308	1.57516e-36	6.72255e-35	2.65065	224	0.00962489	308	0.00657165	1.44744	56	88	0.00686695
lfc1	B cell proliferation	425	8.03789e-26	2.48607e-24	3.37027	107	0.0045976	507	0.0326644	1.57469	27	39	0.00331085
lfc1	regulation of interleukin-2 production	486	9.80012e-23	2.65067e-21	2.51275	149	0.00640227	266	0.00324808	1.61843	37	52	0.00453709
lfc1	response to exogenous dsRNA	559	1.19563e-19	2.81155e-18	2.96351	96	0.00412495	446	0.0187559	1.56692	31	45	0.00380135
lfc1	interferon-gamma production	699	1.26823e-15	2.38497e-14	3.32325	63	0.002707	335	0.00813998	2.00696	15	17	0.00183936
lfc1	positive regulation of protein oligomerization	756	1.45978e-14	2.53821e-13	2.9593	69	0.00296481	408	0.0152772	1.80069	19	24	0.00232986
lfc1	MyD88-independent toll-like receptor signaling pathway	757	1.54247e-14	2.67843e-13	2.4981	92	0.00395308	279	0.00417108	1.72128	28	37	0.00343348
lfc1	regulation of toll-like receptor 3 signaling pathway	760	1.63187e-14	2.82249e-13	4.52172	40	0.00171873	439	0.0183296	2.27455	9	9	0.00110362
lfc1	regulation of type 2 immune response	816	8.88091e-14	1.43063e-12	2.64547	78	0.00335152	358	0.0101566	1.74383	23	30	0.00282036
lfc1	positive regulation of interferon-beta production	932	4.64662e-12	6.55363e-11	2.50398	74	0.00317965	222	0.00192684	1.83432	25	31	0.0030656
lfc1	TRIF-dependent toll-like receptor signaling pathway	957	8.80537e-12	1.20947e-10	2.58357	68	0.00292184	546	0.0436942	1.64709	21	29	0.00257511
lfc1	positive regulation of interleukin-4 production	968	1.07148e-11	1.45502e-10	2.71002	62	0.00266403	436	0.0181372	1.84131	17	21	0.00208461
lfc1	positive regulation of type 2 immune response	1115	2.25494e-10	2.6584e-09	2.98832	46	0.00197654	473	0.0233866	1.97128	13	15	0.00159411
lfc1	cytokine metabolic process	1545	1.03376e-07	8.79536e-07	2.45497	45	0.00193357	464	0.0208239	1.89546	15	18	0.00183936
lfc2	mononuclear cell proliferation	204	5.6226e-16	3.623e-14	2.4259	108	0.0077821	482	0.0350032	1.52719	39	81	0.00666895
lfc2	lymphocyte proliferation	206	7.23477e-16	4.61655e-14	2.42794	107	0.00771004	491	0.0402967	1.5257	38	79	0.00649795
lfc2	platelet-derived growth factor receptor signaling pathway	221	5.05096e-15	3.0043e-13	2.94307	72	0.00518807	293	0.00653038	2.01845	21	33	0.00359097
lfc2	leukocyte proliferation	255	4.77786e-14	2.46294e-12	2.22253	112	0.00807033	393	0.0168433	1.54988	43	88	0.00735294
lfc2	regulation of interleukin-2 production	363	7.66555e-11	2.77586e-09	2.26245	80	0.00576452	176	0.000584069	1.95191	32	52	0.00547196
lfc2	regulation of type 2 immune response	512	1.21541e-08	3.12043e-07	2.61633	46	0.0033146	472	0.0332483	1.90311	18	30	0.00307798
lfc2	regulation of acetyl-CoA biosynthetic process from pyruvate	573	4.40266e-08	1.01e-06	3.11536	32	0.00230581	272	0.00580401	2.68388	11	13	0.00188098
lfc2	regulation of toll-like receptor 3 signaling pathway	576	4.51639e-08	1.03069e-06	4.17054	22	0.00158524	222	0.0018145	3.17185	9	9	0.00153899
lfc2	interleukin-1 beta production	580	5.49616e-08	1.24564e-06	3.39041	28	0.00201758	455	0.0291096	2.43989	10	13	0.00170999
lfc2	embryonic retina morphogenesis in camera-type eye	590	6.1118e-08	1.36169e-06	4.09688	22	0.00158524	510	0.0461292	2.77537	7	8	0.00119699
lfc2	positive regulation of toll-like receptor 3 signaling pathway	625	1.28207e-07	2.69645e-06	4.98883	17	0.00122496	343	0.011836	3.17185	7	7	0.00119699
lfc2	regulation of acyl-CoA biosynthetic process	646	1.82583e-07	3.71525e-06	2.91909	32	0.00230581	373	0.0140831	2.49217	11	14	0.00188098
lfc2	cellular response to fluid shear stress	695	3.51243e-07	6.64329e-06	2.72905	34	0.00244992	243	0.00392335	2.467	14	18	0.00239398
lfc2	cytokine metabolic process	716	5.10327e-07	9.36906e-06	2.83609	31	0.00223375	185	0.000607567	2.64321	15	18	0.00256498
lfc2	interferon-gamma production	762	1.01396e-06	1.74915e-05	2.74227	31	0.00223375	460	0.0307126	2.23896	12	17	0.00205198
lfc2	regulation of glial cell migration	929	7.61292e-06	0.00010772	3.24333	20	0.00144113	417	0.0198738	2.81942	8	9	0.00136799
lfc2	positive regulation of interleukin-6 biosynthetic process	1259	0.000107192	0.00111917	3.38524	14	0.00100879	510	0.0461292	2.77537	7	8	0.00119699
lfc2	regulation of interleukin-23 production	1330	0.000150342	0.0014859	3.11794	15	0.00108085	510	0.0461292	2.77537	7	8	0.00119699
lfc2	regulation of response to drug	1494	0.000357085	0.00314183	3.00133	14	0.00100879	451	0.0285721	3.17185	6	6	0.00102599
lfc2	daunorubicin metabolic process	2095	0.00339645	0.0213109	2.68382	11	0.000792621	510	0.0461292	2.77537	7	8	0.00119699
lfc2	doxorubicin metabolic process	2095	0.00339645	0.0213109	2.68382	11	0.000792621	510	0.0461292	2.77537	7	8	0.00119699
