# Supplementary material for: Epigenomic mapping reveals distinct B cell acute lymphoblastic leukemia chromatin architectures and regulators
Source: Cell Genom. 2023 Nov 20;3(12):100442. doi: 10.1016/j.xgen.2023.100442 (PMC10726428; doi:10.1016/j.xgen.2023.100442)
Supplement: Table S6. Select enriched terms for GREAT gene ontology analysis at AP-1-associated B-ALL-enriched DASs, related to Figure 3 [file mmc8.xlsx]

## Sheet: Table S6
TABLE S6: Select enriched terms for GREAT gene ontology analysis at AP-1 associated B-ALL enriched DAS, related to Figure 3.
ID	Description	GeneRatio	BgRatio	pvalue	p.adjust	qvalue	Count	Pathway Set
GO:0034470	ncRNA processing	108/2750	400/18862	5.04493e-11	1.81538e-07	1.54815e-07	108	GO
GO:0034660	ncRNA metabolic process	126/2750	492/18862	5.92681e-11	1.81538e-07	1.54815e-07	126	GO
GO:0010498	proteasomal protein catabolic process	116/2750	483/18862	1.86408e-08	3.80645e-05	3.24611e-05	116	GO
GO:1903320	regulation of protein modification by small protein conjugation or removal	67/2750	237/18862	3.36181e-08	4.52864e-05	3.86199e-05	67	GO
GO:0022613	ribonucleoprotein complex biogenesis	113/2750	473/18862	3.85158e-08	4.52864e-05	3.86199e-05	113	GO
GO:0031396	regulation of protein ubiquitination	60/2750	205/18862	4.43549e-08	4.52864e-05	3.86199e-05	60	GO
GO:0033044	regulation of chromosome organization	71/2750	273/18862	4.77362e-07	0.000292432	0.000249384	71	GO
GO:0071496	cellular response to external stimulus	76/2750	303/18862	8.92112e-07	0.000415363	0.000354219	76	GO
GO:0000070	mitotic sister chromatid segregation	48/2750	164/18862	9.53079e-07	0.000415363	0.000354219	48	GO
GO:0000209	protein polyubiquitination	82/2750	337/18862	1.2674e-06	0.000431339	0.000367843	82	GO
GO:0000082	G1/S transition of mitotic cell cycle	70/2750	275/18862	1.34156e-06	0.000432548	0.000368874	70	GO
GO:0010506	regulation of autophagy	80/2750	328/18862	1.53893e-06	0.000471374	0.000401985	80	GO
GO:0044843	cell cycle G1/S phase transition	74/2750	298/18862	1.84661e-06	0.000538684	0.000459386	74	GO
GO:0070646	protein modification by small protein removal	74/2750	300/18862	2.40674e-06	0.000606777	0.000517455	74	GO
GO:0071260	cellular response to mechanical stimulus	27/2750	74/18862	2.47624e-06	0.000606777	0.000517455	27	GO
GO:1901653	cellular response to peptide	91/2750	391/18862	2.59374e-06	0.000611124	0.000521163	91	GO
GO:0034976	response to endoplasmic reticulum stress	73/2750	296/18862	2.827e-06	0.000641415	0.000546994	73	GO
GO:0045185	maintenance of protein location	31/2750	92/18862	3.26711e-06	0.000714796	0.000609573	31	GO
GO:0032868	response to insulin	69/2750	278/18862	4.13045e-06	0.000872523	0.000744081	69	GO
GO:0031331	positive regulation of cellular catabolic process	88/2750	384/18862	7.23522e-06	0.00142977	0.0012193	88	GO
GO:0034502	protein localization to chromosome	30/2750	91/18862	7.70876e-06	0.00147334	0.00125645	30	GO
GO:0018105	peptidyl-serine phosphorylation	74/2750	310/18862	8.49502e-06	0.0015306	0.00130529	74	GO
GO:0016236	macroautophagy	74/2750	311/18862	9.58292e-06	0.00160803	0.00137132	74	GO
GO:0002562	somatic diversification of immune receptors via germline recombination within a single locus	23/2750	64/18862	1.80054e-05	0.00239888	0.00204574	23	GO
GO:0016444	somatic cell DNA recombination	23/2750	64/18862	1.80054e-05	0.00239888	0.00204574	23	GO
GO:0071902	positive regulation of protein serine/threonine kinase activity	73/2750	311/18862	1.80131e-05	0.00239888	0.00204574	73	GO
GO:0009896	positive regulation of catabolic process	98/2750	450/18862	2.13762e-05	0.00278618	0.00237604	98	GO
GO:0045787	positive regulation of cell cycle	88/2750	395/18862	2.2789e-05	0.00290844	0.0024803	88	GO
GO:0007098	centrosome cycle	37/2750	129/18862	2.62775e-05	0.00325279	0.00277396	37	GO
GO:0062197	cellular response to chemical stress	79/2750	347/18862	2.6549e-05	0.00325279	0.00277396	79	GO
GO:0006979	response to oxidative stress	96/2750	444/18862	3.47064e-05	0.00376502	0.00321079	96	GO
GO:0002200	somatic diversification of immune receptors	25/2750	75/18862	3.48584e-05	0.00376502	0.00321079	25	GO
GO:0016569	covalent chromatin modification	99/2750	461/18862	3.5032e-05	0.00376502	0.00321079	99	GO
GO:0060996	dendritic spine development	30/2750	98/18862	3.88761e-05	0.00403653	0.00344232	30	GO
GO:0070482	response to oxygen levels	85/2750	385/18862	4.39412e-05	0.00444375	0.0037896	85	GO
GO:0016570	histone modification	96/2750	448/18862	4.98687e-05	0.00484914	0.00413531	96	GO
GO:0032259	methylation	80/2750	359/18862	5.20701e-05	0.00498062	0.00424744	80	GO
GO:0009991	response to extracellular stimulus	101/2750	477/18862	5.2847e-05	0.00498062	0.00424744	101	GO
GO:1902850	microtubule cytoskeleton organization involved in mitosis	39/2750	143/18862	5.59837e-05	0.00519623	0.00443131	39	GO
GO:0043414	macromolecule methylation	70/2750	305/18862	5.68827e-05	0.00519623	0.00443131	70	GO
GO:0032507	maintenance of protein location in cell	22/2750	64/18862	5.96558e-05	0.0052964	0.00451673	22	GO
GO:0051092	positive regulation of NF-kappaB transcription factor activity	42/2750	159/18862	6.64068e-05	0.00572969	0.00488624	42	GO
GO:0001841	neural tube formation	29/2750	96/18862	6.79565e-05	0.00578196	0.00493082	29	GO
GO:0006260	DNA replication	65/2750	280/18862	7.18655e-05	0.0059493	0.00507352	65	GO
GO:0016482	cytosolic transport	43/2750	166/18862	8.93495e-05	0.00720204	0.00614185	43	GO
GO:0043123	positive regulation of I-kappaB kinase/NF-kappaB signaling	46/2750	182/18862	9.80945e-05	0.00770419	0.00657008	46	GO
GO:0007159	leukocyte cell-cell adhesion	80/2750	366/18862	0.000103262	0.00800736	0.00682862	80	GO
GO:0001503	ossification	86/2750	401/18862	0.000116492	0.00892035	0.00760721	86	GO
GO:1903050	regulation of proteolysis involved in cellular protein catabolic process	52/2750	215/18862	0.000122705	0.00928013	0.00791403	52	GO
GO:0051098	regulation of binding	78/2750	357/18862	0.000126974	0.00948587	0.00808949	78	GO
hsa04140	Autophagy - animal	40/1229	141/8253	2.50521e-05	0.00450017	0.00383268	40	KEGG
hsa04150	mTOR signaling pathway	43/1229	156/8253	2.72738e-05	0.00450017	0.00383268	43	KEGG
hsa04115	p53 signaling pathway	23/1229	73/8253	0.000245779	0.0270357	0.0230256	23	KEGG
hsa04215	Apoptosis - multiple species	13/1229	32/8253	0.000362045	0.0298687	0.0254384	13	KEGG
hsa04141	Protein processing in endoplasmic reticulum	42/1229	171/8253	0.000537673	0.0354864	0.0302229	42	KEGG
hsa05132	Salmonella infection	56/1229	249/8253	0.000772206	0.0410809	0.0349876	56	KEGG
hsa04621	NOD-like receptor signaling pathway	44/1229	186/8253	0.000935037	0.0410809	0.0349876	44	KEGG
hsa04668	TNF signaling pathway	30/1229	114/8253	0.000995902	0.0410809	0.0349876	30	KEGG
hsa04120	Ubiquitin mediated proteolysis	35/1229	142/8253	0.0014141	0.0472724	0.0402607	35	KEGG
hsa04110	Cell cycle	32/1229	127/8253	0.00151212	0.0472724	0.0402607	32	KEGG
hsa05145	Toxoplasmosis	29/1229	112/8253	0.00157575	0.0472724	0.0402607	29	KEGG
WP3888	VEGFA-VEGFR2 signaling	105/1299	432/7990	6.12884e-06	0.00370795	0.00333538	105	Wiki
WP4352	Ciliary landscape	58/1299	215/7990	3.67812e-05	0.00714879	0.00643049	58	Wiki
WP5220	Metabolic reprogramming in pancreatic cancer	18/1299	42/7990	3.9177e-05	0.00714879	0.00643049	18	Wiki
WP4946	DNA repair pathways, full network	37/1299	120/7990	4.72647e-05	0.00714879	0.00643049	37	Wiki
WP254	Apoptosis	29/1299	88/7990	8.18873e-05	0.00990836	0.00891279	29	Wiki
WP4925	Unfolded protein response	12/1299	24/7990	0.00012912	0.0130196	0.0117114	12	Wiki
WP3925	Amino acid metabolism	29/1299	91/7990	0.000160091	0.0138365	0.0124462	29	Wiki
WP366	TGF-beta signaling pathway	38/1299	133/7990	0.000225392	0.0154897	0.0139333	38	Wiki
WP3611	Photodynamic therapy-induced AP-1 survival signaling	19/1299	51/7990	0.000230786	0.0154897	0.0139333	19	Wiki
WP384	Apoptosis modulation by HSP70	10/1299	19/7990	0.000279634	0.0154897	0.0139333	10	Wiki
WP314	Fas ligand pathway and stress induction of heat shock proteins	17/1299	44/7990	0.000294711	0.0154897	0.0139333	17	Wiki
WP4536	Genes related to primary cilium development (based on CRISPR)	31/1299	103/7990	0.000307233	0.0154897	0.0139333	31	Wiki
WP1772	Apoptosis modulation and signaling	28/1299	92/7990	0.000483405	0.0224969	0.0202365	28	Wiki
WP437	EGF/EGFR signaling pathway	43/1299	163/7990	0.000605026	0.0261458	0.0235187	43	Wiki
WP481	Insulin signaling	42/1299	160/7990	0.000776877	0.031334	0.0281856	42	Wiki
WP707	DNA damage response	22/1299	69/7990	0.000951451	0.0359767	0.0323618	22	Wiki
WP3878	ATM signaling in development and disease	16/1299	45/7990	0.00127438	0.0431709	0.0388332	16	Wiki
WP1433	Nucleotide-binding oligomerization domain (NOD) pathway	15/1299	41/7990	0.00128442	0.0431709	0.0388332	15	Wiki
WP4863	Host-pathogen interaction of human coronaviruses - autophagy	9/1299	19/7990	0.00150676	0.0479785	0.0431577	9	Wiki
