# Supplementary material for: Epigenomic mapping reveals distinct B cell acute lymphoblastic leukemia chromatin architectures and regulators
Source: Cell Genom. 2023 Nov 20;3(12):100442. doi: 10.1016/j.xgen.2023.100442 (PMC10726428; doi:10.1016/j.xgen.2023.100442)
Supplement: Table S7. List of subtype-enriched DASs, related to Figure 4 [file mmc9.xlsx]

## Sheet: Table S7
TABLE S7: List of subtype-enriched DAS, related to Figure 4.
chr	start	stop	Subtype	LFC	P-Adj
chr1	3756281	3756582	BCR.ABL1	-1.02705	0.000101091
chr1	5671864	5672531	BCR.ABL1	-1.03557	0.000332555
chr1	44634212	44635348	BCR.ABL1	-1.05274	5.48102e-05
chr1	78235713	78236305	BCR.ABL1	-1.16334	0.000256302
chr1	104038900	104039227	BCR.ABL1	-1.0426	5.92841e-05
chr1	114845479	114845790	BCR.ABL1	-1.01864	3.2198e-05
chr1	151264822	151265571	BCR.ABL1	-1.41061	2.66182e-08
chr1	171762889	171763558	BCR.ABL1	-1.1509	3.2875e-05
chr1	181128522	181129596	BCR.ABL1	-1.02049	9.50304e-08
chr1	182523362	182524101	BCR.ABL1	-1.13292	2.66842e-07
chr1	192507492	192508748	BCR.ABL1	-1.06252	3.44253e-05
chr1	192725418	192725827	BCR.ABL1	-1.48535	5.03002e-08
chr1	197798173	197798474	BCR.ABL1	-1.22297	4.05802e-06
chr1	201160695	201161136	BCR.ABL1	-1.26592	1.13018e-06
chr1	201423141	201423684	BCR.ABL1	-1.05345	2.71801e-06
chr1	213795697	213796334	BCR.ABL1	-1.27892	1.11364e-05
chr1	219498358	219498659	BCR.ABL1	-1.09669	5.25414e-05
chr1	237952820	237953252	BCR.ABL1	-1.08061	0.000452693
chr1	244497846	244498147	BCR.ABL1	-1.11302	0.000473
chr1	245905965	245906492	BCR.ABL1	-1.03444	2.97744e-05
chr1	246382470	246383522	BCR.ABL1	-1.35212	2.43928e-06
chr10	1329753	1330705	BCR.ABL1	-1.05026	0.000114296
chr10	6278202	6278885	BCR.ABL1	-1.31939	2.67887e-08
chr10	6334671	6335190	BCR.ABL1	-1.09824	0.000271903
chr10	6648917	6649502	BCR.ABL1	-1.01691	7.89506e-05
chr10	7165535	7166584	BCR.ABL1	-1.36532	1.53541e-06
chr10	7989555	7990097	BCR.ABL1	-1.03049	3.64361e-05
chr10	7991671	7993210	BCR.ABL1	-1.03322	1.33602e-06
chr10	8114258	8114559	BCR.ABL1	-1.24645	2.31679e-06
chr10	11925285	11925586	BCR.ABL1	-1.00148	3.65858e-05
chr10	13742418	13743041	BCR.ABL1	-1.13159	0.000229497
chr10	18238842	18239143	BCR.ABL1	-1.03365	3.42347e-05
chr10	27181274	27182475	BCR.ABL1	-1.14484	3.59654e-05
chr10	32621022	32621651	BCR.ABL1	-1.06252	7.47769e-08
chr10	36001324	36001746	BCR.ABL1	-1.02086	0.000308238
chr10	43520725	43521303	BCR.ABL1	-1.00004	4.98432e-05
chr10	43717485	43717797	BCR.ABL1	-1.19206	2.28724e-08
chr10	43745781	43747347	BCR.ABL1	-1.04675	2.20869e-08
chr10	44773983	44774745	BCR.ABL1	-1.59958	2.29344e-06
chr10	45826036	45826602	BCR.ABL1	-1.13502	0.000449563
chr10	54009405	54010481	BCR.ABL1	-1.05002	7.78004e-07
chr10	54502372	54502811	BCR.ABL1	-1.03236	2.96279e-07
chr10	62727778	62728163	BCR.ABL1	-1.06071	7.6379e-06
chr10	63794026	63794327	BCR.ABL1	-1.04554	3.395e-05
chr10	63880767	63881312	BCR.ABL1	-1.00176	0.00212457
chr10	81504434	81505302	BCR.ABL1	-1.35987	0.00366733
chr10	81508170	81508628	BCR.ABL1	-1.32618	4.55657e-05
chr10	94441215	94441615	BCR.ABL1	-1.12406	4.11472e-06
chr10	96893299	96894090	BCR.ABL1	-1.00475	5.70752e-07
chr10	97277156	97278014	BCR.ABL1	-1.18412	0.000178861
chr10	97422125	97422628	BCR.ABL1	-2.22301	3.55082e-12
chr10	105504849	105505920	BCR.ABL1	-1.15476	6.69296e-06
chr10	105707097	105708039	BCR.ABL1	-1.07541	1.34808e-08
chr10	114654769	114655187	BCR.ABL1	-1.04185	3.6432e-06
chr10	115718866	115719521	BCR.ABL1	-1.00035	3.91269e-06
chr10	122821447	122822000	BCR.ABL1	-1.12429	0.000196714
chr10	122829215	122829516	BCR.ABL1	-1.04444	5.51487e-06
chr10	129827132	129827566	BCR.ABL1	-1.06546	0.000271584
chr10	129956026	129956705	BCR.ABL1	-1.70494	4.66767e-10
chr10	132431998	132432299	BCR.ABL1	-1.02176	0.000146497
chr10	133593130	133593512	BCR.ABL1	-1.70026	1.48234e-06
chr10	133596033	133596334	BCR.ABL1	-1.2358	1.70443e-05
chr10	133909388	133910094	BCR.ABL1	-1.13357	0.000110562
chr10	133912642	133913224	BCR.ABL1	-1.13478	0.000357249
chr10	134724372	134724930	BCR.ABL1	-1.05378	0.000115068
chr10	134728334	134729474	BCR.ABL1	-1.3419	1.37939e-05
chr11	3205894	3206443	BCR.ABL1	-1.00083	0.000198543
chr11	10807392	10808351	BCR.ABL1	-1.2343	2.28613e-08
chr11	14778871	14779172	BCR.ABL1	-1.14601	0.000242353
chr11	15212705	15213231	BCR.ABL1	-1.04577	0.000597064
chr11	15495038	15496438	BCR.ABL1	-1.28911	2.92274e-06
chr11	15504525	15505253	BCR.ABL1	-1.09363	0.000100374
chr11	15505477	15506245	BCR.ABL1	-1.07156	0.000235007
chr11	22177216	22177881	BCR.ABL1	-1.04534	5.13946e-05
chr11	29542535	29542859	BCR.ABL1	-1.25269	0.000160191
chr11	31628998	31629951	BCR.ABL1	-1.0994	4.07596e-06
chr11	34367175	34368108	BCR.ABL1	-1.73535	5.90652e-09
chr11	59932085	59932696	BCR.ABL1	-1.01081	0.000112539
chr11	65543720	65544021	BCR.ABL1	-1.01305	0.000369362
chr11	70282937	70283622	BCR.ABL1	-1.18457	2.36887e-06
chr11	72302819	72303625	BCR.ABL1	-1.09739	8.16938e-06
chr11	72532860	72534001	BCR.ABL1	-1.33238	1.58034e-06
chr11	79019403	79019869	BCR.ABL1	-1.59224	4.71386e-09
chr11	82746086	82747055	BCR.ABL1	-1.0742	2.59063e-06
chr11	92657327	92657707	BCR.ABL1	-1.29368	4.06264e-06
chr11	94628694	94629447	BCR.ABL1	-1.03367	6.8007e-07
chr11	100736382	100737534	BCR.ABL1	-1.01813	0.000252498
chr11	111064920	111066313	BCR.ABL1	-1.05265	0.000447813
chr11	119361315	119361616	BCR.ABL1	-1.00977	3.0459e-05
chr11	124155899	124156200	BCR.ABL1	-1.11544	0.000115531
chr11	128376653	128377583	BCR.ABL1	-1.01636	1.17638e-06
chr11	130307488	130308240	BCR.ABL1	-1.01334	2.30498e-05
chr11	130400778	130401351	BCR.ABL1	-1.02789	0.00144564
chr11	130504708	130505076	BCR.ABL1	-1.20452	7.09016e-06
chr11	131344871	131345187	BCR.ABL1	-1.16629	1.83331e-05
chr12	2359927	2360322	BCR.ABL1	-1.1842	9.4686e-05
chr12	9004693	9005095	BCR.ABL1	-1.15616	8.78039e-07
chr12	10607624	10607925	BCR.ABL1	-1.06591	5.42225e-05
chr12	12620176	12621155	BCR.ABL1	-1.01748	3.23602e-05
chr12	14346546	14346957	BCR.ABL1	-1.12178	0.000231731
chr12	41606950	41607251	BCR.ABL1	-1.1223	0.000505082
chr12	52452151	52452763	BCR.ABL1	-1.08051	6.6193e-05
chr12	58902954	58903255	BCR.ABL1	-1.04093	9.46132e-05
chr12	63277610	63277911	BCR.ABL1	-1.18904	1.58421e-05
chr12	63294281	63294679	BCR.ABL1	-1.07049	1.35303e-06
chr12	76056341	76056892	BCR.ABL1	-1.07566	3.26664e-06
chr12	88814245	88814546	BCR.ABL1	-1.26176	5.1773e-07
chr12	96821058	96821533	BCR.ABL1	-1.01593	3.49525e-05
chr12	109548666	109549538	BCR.ABL1	-1.1345	9.49414e-06
chr12	113567129	113568649	BCR.ABL1	-1.03868	7.85585e-08
chr12	122958491	122958859	BCR.ABL1	-1.00723	6.02912e-06
chr12	123284073	123284566	BCR.ABL1	-1.02503	1.80043e-05
chr12	124707922	124708798	BCR.ABL1	-1.11054	5.37347e-05
chr12	131519348	131520262	BCR.ABL1	-1.06858	0.00030453
chr12	132891145	132891644	BCR.ABL1	-1.14287	0.000919682
chr13	22781927	22782440	BCR.ABL1	-1.0537	0.000124531
chr13	22801619	22802394	BCR.ABL1	-1.00407	6.87417e-05
chr13	22809662	22810147	BCR.ABL1	-1.57659	3.42991e-10
chr13	22859991	22860292	BCR.ABL1	-1.15358	6.44512e-05
chr13	23028707	23030178	BCR.ABL1	-1.96822	1.69869e-05
chr13	32284532	32284833	BCR.ABL1	-1.0772	0.000114397
chr13	33030163	33030464	BCR.ABL1	-1.15188	1.07551e-05
chr13	37560933	37561409	BCR.ABL1	-1.01712	9.61748e-09
chr13	40429006	40429833	BCR.ABL1	-1.00999	1.2332e-05
chr13	44139003	44139585	BCR.ABL1	-1.09206	8.42767e-08
chr13	48205871	48206641	BCR.ABL1	-1.1865	0.000732634
chr13	78059666	78060074	BCR.ABL1	-1.16292	5.41716e-08
chr13	84327882	84328767	BCR.ABL1	-2.43086	2.63039e-08
chr13	88716090	88716391	BCR.ABL1	-1.09735	0.000652939
chr13	88750538	88750839	BCR.ABL1	-1.02422	1.87949e-05
chr13	109072191	109072492	BCR.ABL1	-1.00435	5.47876e-05
chr13	111795900	111796464	BCR.ABL1	-1.4697	1.46244e-08
chr13	114059436	114060586	BCR.ABL1	-1.01008	9.00224e-05
chr13	114524015	114524316	BCR.ABL1	-1.24223	0.000169732
chr14	73218401	73219068	BCR.ABL1	-1.03613	0.000604331
chr14	77730993	77732138	BCR.ABL1	-1.12365	3.59993e-06
chr14	81412607	81412908	BCR.ABL1	-1.14353	3.44074e-05
chr14	86823288	86824069	BCR.ABL1	-1.32851	4.35655e-06
chr14	91244801	91245126	BCR.ABL1	-1.00699	0.000144576
chr14	106362404	106363130	BCR.ABL1	-1.92652	0.00249668
chr14	106374162	106374973	BCR.ABL1	-1.8833	0.00359935
chr14	106585108	106585409	BCR.ABL1	-1.4358	0.00518548
chr14	106585485	106586231	BCR.ABL1	-1.51528	0.0021342
chr14	106597627	106598443	BCR.ABL1	-1.3633	0.0031116
chr14	106633942	106634287	BCR.ABL1	-1.1051	0.000451163
chr14	106667336	106667669	BCR.ABL1	-1.376	0.0013504
chr15	26869056	26869578	BCR.ABL1	-1.04358	0.000682502
chr15	28448421	28448975	BCR.ABL1	-1.21988	0.000129175
chr15	38962329	38963360	BCR.ABL1	-1.09952	4.57554e-08
chr15	42693661	42695378	BCR.ABL1	-1.08397	7.76481e-06
chr15	52435863	52436746	BCR.ABL1	-1.00323	1.15471e-05
chr15	59156734	59157765	BCR.ABL1	-1.05947	0.000149663
chr15	80471383	80471684	BCR.ABL1	-1.2208	5.24008e-05
chr15	86460053	86460354	BCR.ABL1	-1.24881	6.46505e-06
chr15	90345167	90346220	BCR.ABL1	-1.10139	2.22962e-06
chr15	93832781	93833621	BCR.ABL1	-1.37904	7.4996e-07
chr15	99319764	99320794	BCR.ABL1	-1.19974	7.04724e-05
chr15	102046203	102046504	BCR.ABL1	-1.11366	2.3568e-06
chr16	596295	597652	BCR.ABL1	-1.11154	9.66443e-05
chr16	928085	928729	BCR.ABL1	-1.05755	0.0015497
chr16	1503341	1503748	BCR.ABL1	-1.0012	0.000421266
chr16	29214307	29214804	BCR.ABL1	-1.11065	0.000176007
chr16	55055314	55056131	BCR.ABL1	-1.06757	0.000118355
chr16	55786723	55787550	BCR.ABL1	-1.18656	0.00012516
chr16	58888850	58889619	BCR.ABL1	-1.14256	3.43298e-06
chr16	58971483	58971884	BCR.ABL1	-1.15347	3.20614e-05
chr16	60805045	60805628	BCR.ABL1	-1.02911	0.000512039
chr16	74485663	74487389	BCR.ABL1	-1.00172	9.15703e-05
chr16	83967531	83967832	BCR.ABL1	-1.18843	2.17201e-05
chr16	87758153	87759338	BCR.ABL1	-1.11162	0.000192663
chr16	87937968	87938392	BCR.ABL1	-1.40998	2.6362e-07
chr16	89163127	89163833	BCR.ABL1	-1.27607	7.5045e-08
chr17	1071900	1072681	BCR.ABL1	-1.09811	4.06948e-06
chr17	12885222	12886101	BCR.ABL1	-1.16258	4.67707e-05
chr17	25724652	25725388	BCR.ABL1	-1.05712	0.000108182
chr17	72245643	72246412	BCR.ABL1	-1.12694	3.55836e-07
chr17	79581142	79582226	BCR.ABL1	-1.31085	1.87378e-06
chr17	80569513	80569814	BCR.ABL1	-1.03325	0.000201752
chr18	686690	687115	BCR.ABL1	-1.20044	4.46512e-07
chr18	10229981	10230495	BCR.ABL1	-1.00509	1.92575e-05
chr18	14014497	14014907	BCR.ABL1	-1.41931	9.97145e-06
chr18	32758268	32758569	BCR.ABL1	-1.11119	7.29728e-06
chr18	35004502	35005532	BCR.ABL1	-1.07987	0.000235784
chr18	40473954	40474272	BCR.ABL1	-1.27334	4.11777e-05
chr18	44242183	44243257	BCR.ABL1	-1.21225	4.92667e-05
chr18	44806441	44806742	BCR.ABL1	-1.01928	6.14453e-05
chr18	45627312	45627613	BCR.ABL1	-1.02901	0.000182289
chr18	47954300	47954601	BCR.ABL1	-1.09307	2.3226e-05
chr18	48291292	48291669	BCR.ABL1	-1.04275	1.80981e-05
chr18	51612531	51613123	BCR.ABL1	-1.46268	1.73044e-05
chr18	55892281	55892654	BCR.ABL1	-1.37842	2.94861e-05
chr18	61536056	61537449	BCR.ABL1	-1.18756	1.80289e-05
chr18	61911852	61912175	BCR.ABL1	-1.0663	1.26234e-05
chr18	61936568	61938596	BCR.ABL1	-1.63919	2.60003e-10
chr18	61942908	61943209	BCR.ABL1	-1.45999	2.23357e-08
chr18	61943254	61944712	BCR.ABL1	-1.46036	2.47018e-09
chr18	70899785	70900575	BCR.ABL1	-1.14775	1.30864e-05
chr18	77213621	77214180	BCR.ABL1	-1.14972	5.16497e-05
chr19	3118249	3118646	BCR.ABL1	-1.47395	2.97411e-06
chr19	14677058	14677943	BCR.ABL1	-1.12271	6.45524e-06
chr19	18543887	18544351	BCR.ABL1	-1.05717	9.88798e-08
chr19	18544370	18544671	BCR.ABL1	-1.03783	3.79735e-06
chr19	18701315	18701712	BCR.ABL1	-1.06199	0.00460249
chr19	18874448	18875801	BCR.ABL1	-2.472	3.74248e-11
chr19	35801261	35801689	BCR.ABL1	-1.01647	3.39444e-05
chr19	41937161	41937462	BCR.ABL1	-1.10819	6.80131e-06
chr19	44785064	44785427	BCR.ABL1	-1.01666	0.00150768
chr19	59081256	59081557	BCR.ABL1	-1.09568	0.000160163
chr2	73271277	73272003	BCR.ABL1	-1.0031	0.000199242
chr2	79854204	79854725	BCR.ABL1	-1.24399	0.00163421
chr2	90253251	90253552	BCR.ABL1	-1.01426	6.63899e-05
chr2	98347454	98348038	BCR.ABL1	-1.27234	4.28066e-07
chr2	112409652	112409953	BCR.ABL1	-1.12962	4.19199e-06
chr2	129768849	129769963	BCR.ABL1	-1.02353	0.0026142
chr2	135014577	135014878	BCR.ABL1	-1.13762	5.0045e-06
chr2	148975722	148976304	BCR.ABL1	-1.16254	0.000288346
chr2	206236866	206237167	BCR.ABL1	-1.18506	7.73822e-06
chr2	237771739	237772040	BCR.ABL1	-1.19133	7.21891e-05
chr2	240034887	240036268	BCR.ABL1	-1.05451	2.99775e-06
chr20	4685099	4685536	BCR.ABL1	-1.01296	0.00012762
chr20	13410961	13411359	BCR.ABL1	-1.43532	9.66653e-06
chr20	14563512	14563836	BCR.ABL1	-1.13075	0.000594475
chr20	16411988	16412289	BCR.ABL1	-1.06664	1.5813e-05
chr20	16491254	16491818	BCR.ABL1	-1.02235	0.000146285
chr20	17595808	17596903	BCR.ABL1	-1.65335	5.43775e-11
chr20	17597013	17597577	BCR.ABL1	-1.02464	2.2491e-06
chr20	17624187	17624762	BCR.ABL1	-1.04955	2.86077e-05
chr20	19307820	19308662	BCR.ABL1	-1.02058	0.00119796
chr20	21033011	21034443	BCR.ABL1	-1.15472	2.90839e-07
chr20	24128568	24129754	BCR.ABL1	-1.08125	3.19235e-07
chr20	31817510	31818203	BCR.ABL1	-1.00178	4.48647e-06
chr20	33324988	33325967	BCR.ABL1	-1.22669	3.55697e-06
chr20	43108152	43108660	BCR.ABL1	-1.05889	1.53377e-05
chr20	55773132	55773775	BCR.ABL1	-1.33615	2.24236e-05
chr20	57117424	57117725	BCR.ABL1	-1.04287	0.000234909
chr21	17078971	17079272	BCR.ABL1	-1.03449	7.42601e-05
chr21	17203896	17204197	BCR.ABL1	-1.13715	9.29502e-05
chr21	32984840	32986047	BCR.ABL1	-1.08597	5.15408e-05
chr21	34411857	34412236	BCR.ABL1	-1.35873	3.85751e-05
chr21	42692904	42693653	BCR.ABL1	-1.13699	0.00024773
chr21	43580128	43580473	BCR.ABL1	-1.32371	3.66585e-06
chr21	46274156	46275413	BCR.ABL1	-1.10907	0.0011097
chr22	28035252	28035586	BCR.ABL1	-1.1524	0.000260197
chr22	28186632	28186947	BCR.ABL1	-1.01338	0.000822274
chr22	29728883	29729441	BCR.ABL1	-1.08605	0.000281443
chr22	30416173	30417304	BCR.ABL1	-1.14842	0.000376768
chr22	45734047	45734348	BCR.ABL1	-1.06542	0.00145721
chr22	45871203	45871504	BCR.ABL1	-1.1157	4.99993e-06
chr22	50664976	50666203	BCR.ABL1	-1.29895	1.46572e-09
chr22	50674861	50675947	BCR.ABL1	-1.18429	1.16006e-05
chr3	7488879	7489399	BCR.ABL1	-1.20705	0.0008387
chr3	8370318	8371273	BCR.ABL1	-1.05466	3.66044e-07
chr3	9209922	9210227	BCR.ABL1	-1.01539	0.000224557
chr3	10478833	10480609	BCR.ABL1	-1.10673	1.41805e-07
chr3	11737168	11737492	BCR.ABL1	-1.04474	0.000207871
chr3	40790274	40790871	BCR.ABL1	-1.12918	1.49144e-05
chr3	44925404	44925934	BCR.ABL1	-1.03406	1.79492e-05
chr3	45136647	45137148	BCR.ABL1	-1.16482	8.65883e-06
chr3	49211899	49212205	BCR.ABL1	-1.13241	4.91296e-07
chr3	57230845	57231288	BCR.ABL1	-1.46219	3.14671e-05
chr3	58620984	58621875	BCR.ABL1	-1.08699	6.02072e-07
chr3	58737745	58738046	BCR.ABL1	-1.04272	4.0548e-05
chr3	67133068	67134054	BCR.ABL1	-1.10661	5.58938e-06
chr3	111045065	111045366	BCR.ABL1	-1.01621	1.69063e-06
chr3	126808053	126808845	BCR.ABL1	-1.05468	0.000160118
chr3	128331559	128331966	BCR.ABL1	-1.03386	1.89839e-05
chr3	133518436	133519242	BCR.ABL1	-1.05004	5.9499e-06
chr3	142803611	142804258	BCR.ABL1	-1.30053	6.3591e-05
chr3	149099851	149100152	BCR.ABL1	-1.19085	2.94209e-07
chr3	156513564	156514374	BCR.ABL1	-1.14264	2.09283e-07
chr3	158047070	158048270	BCR.ABL1	-1.80066	0.00011236
chr3	171212316	171212654	BCR.ABL1	-1.12889	6.92987e-06
chr3	179615801	179616120	BCR.ABL1	-1.0003	4.59203e-05
chr3	182711459	182711953	BCR.ABL1	-1.00785	1.49517e-06
chr3	188510209	188510972	BCR.ABL1	-1.40612	1.69e-08
chr4	617225	618277	BCR.ABL1	-1.03568	5.55479e-05
chr4	7609765	7610223	BCR.ABL1	-1.16054	0.000397543
chr4	26052784	26053262	BCR.ABL1	-1.13944	1.66718e-06
chr4	37930288	37930893	BCR.ABL1	-1.14858	2.55437e-05
chr4	41648474	41649797	BCR.ABL1	-1.28541	0.00125876
chr4	48469175	48470078	BCR.ABL1	-1.14253	3.6595e-06
chr4	53750490	53750913	BCR.ABL1	-1.07975	3.88213e-07
chr4	54614024	54615382	BCR.ABL1	-1.26137	0.00010828
chr4	58080607	58081498	BCR.ABL1	-1.003	0.00143338
chr4	61679744	61680333	BCR.ABL1	-1.11167	3.53095e-05
chr4	79267364	79267745	BCR.ABL1	-1.07065	4.64981e-06
chr4	84197441	84197858	BCR.ABL1	-1.29842	3.2955e-06
chr4	84489242	84489624	BCR.ABL1	-1.17291	1.92475e-05
chr4	111405941	111406242	BCR.ABL1	-1.06524	3.04779e-05
chr4	134949009	134949917	BCR.ABL1	-1.07711	0.00256955
chr4	134949995	134950356	BCR.ABL1	-1.14608	0.000659961
chr4	184256541	184256878	BCR.ABL1	-1.04999	5.04584e-05
chr4	189922081	189922988	BCR.ABL1	-1.69117	0.000141467
chr5	214023	214503	BCR.ABL1	-1.07626	0.000207306
chr5	1299636	1299967	BCR.ABL1	-1.00621	7.93559e-05
chr5	4088031	4088525	BCR.ABL1	-1.15561	0.000238921
chr5	37445785	37446238	BCR.ABL1	-1.09943	4.71927e-05
chr5	38451110	38451610	BCR.ABL1	-1.02018	6.03421e-05
chr5	43676178	43676792	BCR.ABL1	-1.01189	7.21299e-06
chr5	54221417	54221994	BCR.ABL1	-1.18713	0.000135558
chr5	109201110	109201801	BCR.ABL1	-1.41458	7.2539e-05
chr5	112394409	112395608	BCR.ABL1	-1.0226	5.04081e-05
chr5	118630192	118630512	BCR.ABL1	-1.0823	0.000323393
chr5	126904345	126904752	BCR.ABL1	-1.04995	9.8687e-05
chr5	133017429	133018188	BCR.ABL1	-1.00736	4.21526e-05
chr5	137805085	137805386	BCR.ABL1	-1.31215	1.85503e-05
chr5	140873956	140874806	BCR.ABL1	-1.07557	2.79587e-07
chr5	145774808	145775109	BCR.ABL1	-1.00055	0.000793407
chr5	149696409	149697103	BCR.ABL1	-1.20168	8.46347e-06
chr5	168304341	168304771	BCR.ABL1	-1.11903	0.000189346
chr6	10855191	10856006	BCR.ABL1	-1.01183	0.000456083
chr6	11968360	11968952	BCR.ABL1	-1.05179	3.98842e-08
chr6	15107131	15107553	BCR.ABL1	-1.10954	0.000615197
chr6	18318712	18319302	BCR.ABL1	-1.03982	1.60688e-05
chr6	22236934	22237235	BCR.ABL1	-1.04675	2.19843e-05
chr6	28412556	28412900	BCR.ABL1	-1.07284	0.000116525
chr6	41241788	41242089	BCR.ABL1	-1.28484	1.0213e-05
chr6	44430699	44431482	BCR.ABL1	-1.4423	1.73856e-08
chr6	54965185	54965666	BCR.ABL1	-1.0707	1.37739e-05
chr6	73362359	73363248	BCR.ABL1	-1.02334	0.00097238
chr6	75119217	75119518	BCR.ABL1	-1.0283	0.000284036
chr6	82853707	82854278	BCR.ABL1	-1.19506	3.56707e-05
chr6	88193029	88194304	BCR.ABL1	-1.70182	9.48606e-08
chr6	90262709	90263548	BCR.ABL1	-1.47712	7.64372e-09
chr6	106350161	106350758	BCR.ABL1	-1.12651	2.00402e-05
chr6	112475400	112475784	BCR.ABL1	-1.04241	0.000118564
chr6	135888852	135889852	BCR.ABL1	-1.14207	9.6101e-05
chr6	139126433	139126885	BCR.ABL1	-1.0814	1.02499e-06
chr6	142737255	142737556	BCR.ABL1	-1.12016	3.20845e-05
chr6	145800890	145801559	BCR.ABL1	-1.28566	0.000233892
chr7	1854598	1855490	BCR.ABL1	-1.48703	8.48138e-05
chr7	2746025	2746471	BCR.ABL1	-1.08875	1.30606e-05
chr7	2974404	2974931	BCR.ABL1	-1.28205	6.67414e-08
chr7	12595376	12596214	BCR.ABL1	-1.3071	0.000132444
chr7	35957445	35958056	BCR.ABL1	-1.30198	2.12643e-06
chr7	37576459	37577021	BCR.ABL1	-1.08797	7.63506e-05
chr7	38379861	38381266	BCR.ABL1	-1.01736	0.00546339
chr7	40816266	40816809	BCR.ABL1	-1.02426	0.000367826
chr7	42094766	42095164	BCR.ABL1	-1.16589	5.40578e-06
chr7	42120148	42121330	BCR.ABL1	-1.06527	4.21063e-06
chr7	44308999	44309612	BCR.ABL1	-1.12081	7.03697e-07
chr7	44648886	44649187	BCR.ABL1	-1.16594	5.54865e-05
chr7	50538086	50538863	BCR.ABL1	-1.24614	1.70123e-06
chr7	65894786	65895562	BCR.ABL1	-1.2508	8.2329e-07
chr7	66628250	66628661	BCR.ABL1	-1.76633	1.78569e-05
chr7	71461125	71461494	BCR.ABL1	-1.11715	7.57684e-05
chr7	73300081	73300795	BCR.ABL1	-1.0471	9.54957e-05
chr7	85104457	85104758	BCR.ABL1	-1.00933	0.00132145
chr7	92561843	92562196	BCR.ABL1	-1.03809	6.2182e-06
chr7	93996213	93996514	BCR.ABL1	-1.06931	0.00162591
chr7	94005005	94005306	BCR.ABL1	-1.06025	0.000314005
chr7	97943232	97945241	BCR.ABL1	-1.00242	6.45353e-05
chr7	127910893	127912400	BCR.ABL1	-1.28073	1.76026e-05
chr7	127913073	127913753	BCR.ABL1	-1.10112	4.05456e-06
chr7	132910119	132910763	BCR.ABL1	-1.13834	6.2952e-07
chr7	157683627	157684155	BCR.ABL1	-1.00685	5.00013e-05
chr7	157797323	157798620	BCR.ABL1	-1.08106	4.4619e-05
chr8	2686942	2687548	BCR.ABL1	-1.24639	5.70167e-05
chr8	2775593	2776078	BCR.ABL1	-1.01142	0.00052763
chr8	2969716	2970861	BCR.ABL1	-1.01426	0.00223186
chr8	3020766	3021607	BCR.ABL1	-1.70296	3.87711e-06
chr8	6385999	6386369	BCR.ABL1	-1.15632	3.21812e-05
chr8	6575426	6576409	BCR.ABL1	-1.09475	1.42154e-05
chr8	48390243	48391152	BCR.ABL1	-1.14054	0.000103796
chr8	66481783	66482084	BCR.ABL1	-1.06607	2.46436e-06
chr8	67054192	67055258	BCR.ABL1	-1.13842	0.000879011
chr8	71543529	71543927	BCR.ABL1	-1.05773	4.10561e-05
chr8	74019513	74019934	BCR.ABL1	-1.12712	6.8597e-06
chr8	74032393	74032731	BCR.ABL1	-1.26768	2.54456e-06
chr8	74056705	74057560	BCR.ABL1	-1.60922	2.07102e-08
chr8	74058573	74059233	BCR.ABL1	-1.56384	7.58515e-07
chr8	74079407	74081657	BCR.ABL1	-1.24808	7.76416e-11
chr8	74147718	74148019	BCR.ABL1	-1.17773	1.98931e-05
chr8	118361620	118362054	BCR.ABL1	-1.22729	1.85647e-05
chr8	118410605	118411576	BCR.ABL1	-1.09599	0.000146511
chr8	118430301	118431263	BCR.ABL1	-1.3856	2.44647e-08
chr8	122360972	122361403	BCR.ABL1	-1.03134	5.63255e-05
chr8	134003615	134004257	BCR.ABL1	-1.10469	1.8914e-06
chr8	134902901	134903313	BCR.ABL1	-1.00638	2.43581e-06
chr9	565549	565921	BCR.ABL1	-1.15293	0.000111055
chr9	21128178	21128705	BCR.ABL1	-1.02046	8.32964e-05
chr9	21875943	21876244	BCR.ABL1	-1.11294	0.000318397
chr9	31900684	31900985	BCR.ABL1	-1.01595	0.00221632
chr9	37029255	37029574	BCR.ABL1	-1.20759	4.87699e-08
chr9	37408821	37409758	BCR.ABL1	-1.43811	2.10092e-05
chr9	72274883	72275506	BCR.ABL1	-1.25939	4.78976e-07
chr9	76483788	76484776	BCR.ABL1	-1.14898	5.19893e-05
chr9	76859845	76861328	BCR.ABL1	-1.08004	0.000366244
chr9	90427195	90428279	BCR.ABL1	-1.15754	4.29864e-08
chr9	98196121	98196817	BCR.ABL1	-1.21794	4.51994e-05
chr9	104228527	104228860	BCR.ABL1	-1.1047	2.65371e-06
chr9	111675751	111676052	BCR.ABL1	-1.04662	0.00010231
chr9	114956094	114956532	BCR.ABL1	-1.22344	5.27173e-06
chr9	115916542	115917493	BCR.ABL1	-1.5592	6.57478e-10
chr9	124328710	124329152	BCR.ABL1	-1.59634	6.48369e-09
chr9	124400079	124400557	BCR.ABL1	-1.16942	1.41379e-05
chr9	125167981	125169109	BCR.ABL1	-1.74608	2.86584e-06
chr9	129893560	129893899	BCR.ABL1	-1.05244	8.12864e-05
chr9	139111878	139112477	BCR.ABL1	-1.40784	3.12366e-06
chrX	3548511	3548812	BCR.ABL1	-1.04359	0.000335805
chrX	16042254	16042590	BCR.ABL1	-1.21274	1.67898e-05
chrX	22328875	22329253	BCR.ABL1	-1.2609	6.29203e-05
chrX	39711693	39712312	BCR.ABL1	-1.82377	1.26255e-07
chrX	40188071	40188469	BCR.ABL1	-1.35598	2.13557e-05
chrX	86892059	86892360	BCR.ABL1	-1.52907	0.00172247
chrX	100475423	100475724	BCR.ABL1	-1.10877	4.06864e-05
chrX	105855586	105855887	BCR.ABL1	-1.08826	0.00327047
chrX	139826192	139826593	BCR.ABL1	-1.14279	4.94917e-06
chr1	2986217	2986957	BCR.ABL1	1.03742	1.41833e-05
chr1	6972456	6972925	BCR.ABL1	1.22397	2.45995e-05
chr1	14618869	14619419	BCR.ABL1	1.00629	0.0034407
chr1	14646852	14647408	BCR.ABL1	1.53989	0.000137421
chr1	50884427	50885304	BCR.ABL1	1.1146	5.67911e-06
chr1	56092544	56093055	BCR.ABL1	1.17256	7.24701e-06
chr1	57254036	57254675	BCR.ABL1	1.04345	1.92304e-06
chr1	61823954	61824255	BCR.ABL1	1.04304	5.92137e-06
chr1	66715825	66716145	BCR.ABL1	1.14106	2.31148e-05
chr1	68497867	68498168	BCR.ABL1	1.06945	3.68545e-05
chr1	68517091	68517392	BCR.ABL1	1.30253	3.61671e-08
chr1	77334300	77334674	BCR.ABL1	1.2439	9.50463e-06
chr1	81648857	81649158	BCR.ABL1	1.26528	1.50344e-05
chr1	86046291	86047239	BCR.ABL1	1.15113	0.000164389
chr1	88921264	88921785	BCR.ABL1	1.15298	2.25596e-08
chr1	88928216	88928517	BCR.ABL1	1.57872	9.39935e-09
chr1	89727701	89728212	BCR.ABL1	1.03938	2.0612e-06
chr1	95180783	95181258	BCR.ABL1	1.06504	1.29529e-08
chr1	99134335	99134636	BCR.ABL1	1.61211	7.65863e-09
chr1	108724993	108725962	BCR.ABL1	1.28967	1.00562e-07
chr1	118261423	118261995	BCR.ABL1	1.03802	0.00211561
chr1	119327758	119328229	BCR.ABL1	1.15696	0.000220953
chr1	119331008	119331574	BCR.ABL1	1.19192	5.08621e-05
chr1	155435733	155436612	BCR.ABL1	1.00847	2.68947e-05
chr1	157326345	157327538	BCR.ABL1	1.16315	5.25811e-06
chr1	178885462	178886097	BCR.ABL1	1.00058	7.47959e-05
chr1	178922031	178922438	BCR.ABL1	1.01366	9.9161e-06
chr1	180660729	180661032	BCR.ABL1	1.73888	1.58583e-06
chr1	183149364	183150283	BCR.ABL1	1.00335	2.20129e-07
chr1	184454762	184455473	BCR.ABL1	1.03194	7.23268e-06
chr1	184579781	184580807	BCR.ABL1	1.01421	0.000297693
chr1	185098915	185099216	BCR.ABL1	1.32329	4.18266e-05
chr1	190446871	190448143	BCR.ABL1	1.02347	0.000330696
chr1	193319565	193319932	BCR.ABL1	1.98678	8.4331e-09
chr1	196577746	196578174	BCR.ABL1	1.16425	7.09011e-06
chr1	196578240	196578541	BCR.ABL1	1.09943	8.26792e-05
chr1	198261389	198261760	BCR.ABL1	1.14851	4.29662e-06
chr1	200009763	200010064	BCR.ABL1	1.09527	5.8331e-06
chr1	210944338	210944741	BCR.ABL1	1.20187	1.13011e-05
chr1	210989036	210989409	BCR.ABL1	1.00191	0.00114499
chr1	214160991	214161478	BCR.ABL1	1.21869	0.00148843
chr1	214161582	214162893	BCR.ABL1	1.22327	0.000108066
chr1	214649271	214650045	BCR.ABL1	1.4276	3.04618e-08
chr1	214785497	214785798	BCR.ABL1	1.27756	1.05878e-05
chr1	218337265	218339067	BCR.ABL1	1.21093	7.61548e-05
chr1	225117135	225118066	BCR.ABL1	1.28834	5.59671e-08
chr1	247802601	247803163	BCR.ABL1	1.01818	0.00167667
chr10	152578	152913	BCR.ABL1	1.0494	0.000227076
chr10	729468	730044	BCR.ABL1	1.16605	0.00108597
chr10	3558398	3559337	BCR.ABL1	1.27012	7.90158e-06
chr10	21237563	21238574	BCR.ABL1	1.43936	1.68155e-07
chr10	21462041	21463639	BCR.ABL1	1.08846	0.000293502
chr10	25155956	25156481	BCR.ABL1	1.17514	5.67351e-07
chr10	25172140	25172615	BCR.ABL1	1.34011	6.18165e-09
chr10	25189730	25190482	BCR.ABL1	1.09544	6.78445e-08
chr10	25335870	25337639	BCR.ABL1	1.30702	6.50549e-10
chr10	25390276	25390577	BCR.ABL1	1.1196	3.56061e-05
chr10	25413922	25414351	BCR.ABL1	1.58303	1.41688e-06
chr10	28033100	28033804	BCR.ABL1	1.03569	0.000106967
chr10	28644187	28644684	BCR.ABL1	1.1245	6.41642e-08
chr10	32201492	32202007	BCR.ABL1	1.11592	9.53218e-07
chr10	33603351	33604267	BCR.ABL1	1.01108	0.000964371
chr10	33606687	33607659	BCR.ABL1	1.38907	1.09826e-08
chr10	33759092	33759626	BCR.ABL1	1.1054	2.31174e-06
chr10	33772350	33772772	BCR.ABL1	1.15327	1.42574e-05
chr10	54891709	54892378	BCR.ABL1	1.03169	0.000397575
chr10	54969731	54970032	BCR.ABL1	1.04146	0.000190374
chr10	57170373	57170674	BCR.ABL1	1.08568	0.00140937
chr10	76821333	76822660	BCR.ABL1	1.27262	1.52438e-07
chr10	77161861	77162188	BCR.ABL1	1.43324	4.21153e-05
chr10	77162497	77162970	BCR.ABL1	1.18216	8.67198e-05
chr10	79708712	79709587	BCR.ABL1	1.00988	4.31585e-05
chr10	86699133	86699595	BCR.ABL1	1.11085	4.32347e-05
chr10	104518152	104518741	BCR.ABL1	1.08389	6.38995e-08
chr10	105193613	105193914	BCR.ABL1	1.31757	7.61332e-07
chr10	108923946	108924666	BCR.ABL1	1.42594	1.04363e-06
chr10	109674168	109674753	BCR.ABL1	1.31791	3.67046e-06
chr10	110671549	110672209	BCR.ABL1	1.1789	4.70309e-06
chr10	111216267	111216764	BCR.ABL1	1.09183	0.00078826
chr10	111652539	111652840	BCR.ABL1	1.07665	4.25996e-06
chr10	115235650	115236409	BCR.ABL1	1.03926	0.000691056
chr10	115258613	115259181	BCR.ABL1	1.01379	5.60629e-05
chr10	122215950	122216744	BCR.ABL1	1.20459	2.44917e-06
chr10	131427126	131427427	BCR.ABL1	1.07936	2.29989e-05
chr11	10144107	10144702	BCR.ABL1	1.03875	0.000133163
chr11	12745889	12746240	BCR.ABL1	1.23951	6.32925e-06
chr11	19495860	19497294	BCR.ABL1	1.11521	0.000678151
chr11	19798326	19799651	BCR.ABL1	1.22107	0.00122543
chr11	20839727	20840028	BCR.ABL1	1.08927	0.00449517
chr11	35364472	35365126	BCR.ABL1	1.22518	0.000195534
chr11	35440092	35441943	BCR.ABL1	1.00433	0.00013379
chr11	35498945	35499611	BCR.ABL1	1.16388	3.1433e-07
chr11	103085426	103086039	BCR.ABL1	1.02236	0.000321308
chr11	110729169	110729643	BCR.ABL1	1.01391	0.000132385
chr11	111382924	111384075	BCR.ABL1	1.30276	8.44632e-09
chr11	121447651	121448205	BCR.ABL1	1.00441	0.00153758
chr11	125638005	125638868	BCR.ABL1	1.05997	2.96099e-06
chr11	129685287	129685924	BCR.ABL1	1.1153	4.18016e-06
chr12	5827270	5827685	BCR.ABL1	1.26466	2.52484e-06
chr12	11983190	11983552	BCR.ABL1	1.23234	7.64933e-07
chr12	16101399	16101746	BCR.ABL1	1.38693	3.43535e-05
chr12	18836563	18836864	BCR.ABL1	1.33148	1.62822e-06
chr12	19835470	19835771	BCR.ABL1	1.44863	3.1967e-07
chr12	24379874	24380296	BCR.ABL1	1.22913	0.000747242
chr12	25866016	25866539	BCR.ABL1	1.35207	1.35414e-07
chr12	25867159	25867481	BCR.ABL1	1.32018	2.34091e-05
chr12	32312883	32313184	BCR.ABL1	1.20775	5.38631e-06
chr12	33686778	33687079	BCR.ABL1	1.24593	8.06084e-07
chr12	45268670	45270705	BCR.ABL1	1.00161	0.000271454
chr12	47522354	47522655	BCR.ABL1	1.54685	3.15025e-05
chr12	57457730	57458416	BCR.ABL1	1.18405	1.75786e-08
chr12	59313758	59314211	BCR.ABL1	1.05011	1.14751e-05
chr12	65026370	65027076	BCR.ABL1	1.09105	6.42448e-07
chr12	68221515	68222199	BCR.ABL1	1.5344	7.09264e-07
chr12	69215085	69215909	BCR.ABL1	1.1108	7.09634e-07
chr12	72664992	72666156	BCR.ABL1	1.4163	2.05139e-06
chr12	73896490	73896984	BCR.ABL1	1.32711	0.000569763
chr12	73925576	73925877	BCR.ABL1	1.12226	0.000298942
chr12	73926822	73927185	BCR.ABL1	1.34494	0.00019636
chr12	78159739	78160243	BCR.ABL1	1.02237	3.64333e-05
chr12	79752391	79753075	BCR.ABL1	1.24819	0.000264451
chr12	82645041	82645342	BCR.ABL1	1.40777	0.000443267
chr12	88972931	88973654	BCR.ABL1	1.23325	1.94681e-06
chr12	88974008	88974309	BCR.ABL1	1.66087	9.56967e-09
chr12	91687454	91687755	BCR.ABL1	1.03771	0.000774584
chr12	92028686	92029089	BCR.ABL1	1.22823	7.73895e-05
chr12	123958951	123960178	BCR.ABL1	1.0193	0.000133355
chr13	20248981	20249378	BCR.ABL1	1.45121	1.70337e-05
chr13	25945792	25946846	BCR.ABL1	1.30405	3.85411e-08
chr13	32542620	32542921	BCR.ABL1	1.21713	1.68464e-07
chr13	47154681	47154982	BCR.ABL1	1.05251	1.60748e-06
chr13	47188723	47189024	BCR.ABL1	1.41844	5.62031e-07
chr13	47189923	47190815	BCR.ABL1	1.10602	3.18009e-08
chr13	48732321	48732797	BCR.ABL1	1.04711	3.96675e-05
chr13	49866397	49867313	BCR.ABL1	1.00626	0.000103049
chr13	51609064	51609589	BCR.ABL1	1.07935	1.54506e-05
chr13	59590726	59591164	BCR.ABL1	1.08456	9.28908e-07
chr13	60583279	60583964	BCR.ABL1	1.18072	1.49399e-06
chr13	72034299	72034710	BCR.ABL1	1.03394	0.000296358
chr13	75665381	75666227	BCR.ABL1	1.13932	0.00033797
chr13	79237862	79238198	BCR.ABL1	1.46727	9.1903e-07
chr13	79238720	79239021	BCR.ABL1	1.04616	7.34589e-06
chr13	85547857	85548201	BCR.ABL1	1.20214	0.000109502
chr13	94938871	94939466	BCR.ABL1	1.145	0.0041285
chr13	98866988	98867289	BCR.ABL1	1.11363	0.00013455
chr13	98885631	98886075	BCR.ABL1	1.3163	4.68437e-07
chr13	99041569	99041996	BCR.ABL1	1.05923	5.07059e-05
chr13	100546993	100548421	BCR.ABL1	1.18473	6.05163e-08
chr14	22191707	22192008	BCR.ABL1	1.58226	1.22337e-07
chr14	22198071	22198449	BCR.ABL1	1.26164	4.01329e-08
chr14	25454508	25454809	BCR.ABL1	1.61509	5.62248e-08
chr14	25455320	25455697	BCR.ABL1	1.08862	1.40593e-05
chr14	28764151	28764452	BCR.ABL1	1.09831	8.40621e-05
chr14	33402831	33403132	BCR.ABL1	1.17536	0.000205202
chr14	33403228	33403529	BCR.ABL1	1.51849	3.76691e-07
chr14	33403549	33404038	BCR.ABL1	1.82072	7.15927e-08
chr14	33407184	33409428	BCR.ABL1	1.37115	5.37782e-05
chr14	33951929	33952459	BCR.ABL1	1.27656	3.46547e-05
chr14	35630468	35630769	BCR.ABL1	1.25831	1.04538e-08
chr14	38063376	38065677	BCR.ABL1	1.20438	0.00131758
chr14	38679676	38680995	BCR.ABL1	1.4509	4.50445e-06
chr14	38681270	38681633	BCR.ABL1	1.07123	3.57735e-05
chr14	42077102	42077669	BCR.ABL1	1.00836	0.000147034
chr14	44848422	44848797	BCR.ABL1	1.08972	0.000120503
chr14	50413420	50413775	BCR.ABL1	1.12203	2.14827e-06
chr14	50872545	50873525	BCR.ABL1	1.33881	8.81081e-07
chr14	51898070	51898843	BCR.ABL1	1.05968	0.000114874
chr14	54413150	54413833	BCR.ABL1	1.00261	0.000142877
chr14	54603825	54604628	BCR.ABL1	1.03059	9.7437e-07
chr14	54949734	54950442	BCR.ABL1	1.13836	3.3742e-08
chr14	56012919	56013313	BCR.ABL1	1.17678	2.77524e-05
chr14	56055693	56056268	BCR.ABL1	1.09288	3.45434e-06
chr14	60048637	60049125	BCR.ABL1	1.40921	6.05197e-06
chr14	61114614	61115498	BCR.ABL1	1.26759	7.54481e-10
chr14	61115612	61116421	BCR.ABL1	1.27593	6.36606e-07
chr14	63762648	63763453	BCR.ABL1	1.09689	0.000663649
chr14	63766149	63766453	BCR.ABL1	1.03921	2.77424e-05
chr14	72398806	72399534	BCR.ABL1	1.05445	0.000159568
chr14	73468797	73469491	BCR.ABL1	1.34984	4.28393e-10
chr14	74707130	74707973	BCR.ABL1	1.05614	2.72868e-06
chr14	77460124	77460539	BCR.ABL1	1.05971	3.62484e-06
chr14	78384777	78385200	BCR.ABL1	1.22117	1.1424e-06
chr14	80122101	80122658	BCR.ABL1	1.44295	1.57921e-06
chr14	81165948	81166636	BCR.ABL1	1.30198	1.57596e-07
chr14	87152118	87152671	BCR.ABL1	1.15345	6.72731e-05
chr14	90017432	90018264	BCR.ABL1	1.1478	3.91934e-11
chr14	91165296	91165597	BCR.ABL1	1.01096	6.137e-06
chr14	91166028	91166526	BCR.ABL1	1.00334	1.53924e-07
chr14	92309782	92310142	BCR.ABL1	1.20967	2.55199e-06
chr14	92789138	92789842	BCR.ABL1	1.02355	2.51148e-05
chr14	93101151	93101787	BCR.ABL1	1.24247	1.23191e-07
chr14	93530876	93531255	BCR.ABL1	1.05626	1.20447e-07
chr14	96644279	96644610	BCR.ABL1	1.28457	2.65852e-05
chr14	97348049	97348350	BCR.ABL1	1.62564	1.78024e-09
chr14	97370018	97370319	BCR.ABL1	1.21301	5.32662e-06
chr15	33443043	33443550	BCR.ABL1	1.19458	1.57964e-05
chr15	40457191	40457492	BCR.ABL1	1.11688	1.41763e-05
chr15	41361343	41361668	BCR.ABL1	1.29558	1.28993e-06
chr15	42088819	42089120	BCR.ABL1	1.13385	5.17509e-09
chr15	53539323	53539624	BCR.ABL1	1.52957	1.85611e-05
chr15	53539756	53540330	BCR.ABL1	1.34056	2.90058e-06
chr15	62456487	62457213	BCR.ABL1	1.09742	9.13311e-05
chr15	62457290	62457591	BCR.ABL1	1.45846	6.28686e-06
chr15	67057942	67058520	BCR.ABL1	1.28654	2.2048e-08
chr15	69197502	69198073	BCR.ABL1	1.23688	3.45822e-08
chr15	69940526	69940939	BCR.ABL1	1.27032	3.16271e-06
chr15	81452948	81453673	BCR.ABL1	1.09386	1.56824e-07
chr15	100248845	100249465	BCR.ABL1	1.08709	1.11624e-07
chr16	12431654	12432302	BCR.ABL1	1.65102	1.08316e-06
chr16	24986377	24987221	BCR.ABL1	1.01064	2.34443e-06
chr16	67360299	67360948	BCR.ABL1	1.38368	7.37505e-08
chr16	71809855	71810166	BCR.ABL1	1.13716	2.38529e-05
chr16	73355717	73356104	BCR.ABL1	1.00663	5.43758e-05
chr16	79558889	79559221	BCR.ABL1	1.46103	1.70846e-07
chr16	80965716	80966592	BCR.ABL1	1.41054	5.02543e-11
chr16	86482770	86483438	BCR.ABL1	1.23539	4.20831e-05
chr17	5124194	5124940	BCR.ABL1	1.00323	0.000220078
chr17	9581235	9581536	BCR.ABL1	1.20971	6.2841e-08
chr17	14109120	14109546	BCR.ABL1	1.18758	2.5634e-06
chr17	14705219	14705825	BCR.ABL1	1.07099	0.0003278
chr17	17862366	17863285	BCR.ABL1	1.00984	3.16086e-06
chr17	27217013	27217584	BCR.ABL1	1.00661	6.815e-08
chr17	30006867	30007467	BCR.ABL1	1.0589	1.96178e-05
chr17	32906100	32907002	BCR.ABL1	1.30742	1.18821e-08
chr17	32907213	32907514	BCR.ABL1	1.37677	3.64933e-09
chr17	32907605	32907906	BCR.ABL1	1.13196	3.22656e-07
chr17	32992055	32992488	BCR.ABL1	1.12292	1.1808e-05
chr17	34040017	34040318	BCR.ABL1	1.0112	6.57878e-05
chr17	34118707	34119069	BCR.ABL1	1.29111	5.45665e-07
chr17	41723164	41723804	BCR.ABL1	1.25088	1.56929e-07
chr17	43365308	43365609	BCR.ABL1	1.06361	1.37697e-07
chr17	43365992	43366537	BCR.ABL1	1.01192	0.000120499
chr17	46568874	46569347	BCR.ABL1	1.3404	1.63362e-09
chr17	56137925	56138338	BCR.ABL1	1.08164	1.06657e-05
chr17	56266827	56267765	BCR.ABL1	1.0013	2.3913e-05
chr17	59528615	59529673	BCR.ABL1	1.0277	9.57261e-06
chr17	59534349	59535251	BCR.ABL1	1.03676	6.94892e-06
chr17	61142777	61143078	BCR.ABL1	1.29791	0.000348343
chr17	63239953	63240254	BCR.ABL1	1.06602	2.61722e-05
chr17	64403202	64403562	BCR.ABL1	1.10339	7.88275e-05
chr17	64455773	64456179	BCR.ABL1	1.02281	0.00173236
chr17	66596254	66597363	BCR.ABL1	1.14856	2.7042e-07
chr17	72386905	72387310	BCR.ABL1	1.1007	1.92753e-05
chr17	76345956	76346491	BCR.ABL1	1.22854	2.82758e-09
chr17	76454663	76455047	BCR.ABL1	1.27351	3.24759e-06
chr17	77022539	77023294	BCR.ABL1	1.00627	7.98786e-05
chr17	77034675	77035221	BCR.ABL1	1.03315	0.000526513
chr17	78764834	78766072	BCR.ABL1	1.11382	2.95419e-06
chr18	784894	786001	BCR.ABL1	1.02941	3.45394e-05
chr18	800987	801766	BCR.ABL1	1.21555	1.46101e-06
chr18	808197	808498	BCR.ABL1	1.17756	6.64965e-06
chr18	907375	908461	BCR.ABL1	1.55576	3.95663e-10
chr18	908830	909131	BCR.ABL1	1.66727	2.86991e-09
chr18	1658984	1659519	BCR.ABL1	1.17658	0.00266006
chr18	9810298	9810766	BCR.ABL1	1.21845	1.49786e-05
chr18	10294031	10294332	BCR.ABL1	1.03935	2.94703e-05
chr18	13501921	13502222	BCR.ABL1	1.04637	0.000427718
chr18	22585697	22586064	BCR.ABL1	1.0923	0.000236023
chr18	22586107	22586409	BCR.ABL1	1.2849	3.63108e-05
chr18	23537938	23538239	BCR.ABL1	1.02088	8.63483e-05
chr18	35254604	35254905	BCR.ABL1	1.06534	0.000749203
chr18	37994442	37994743	BCR.ABL1	1.10043	0.000587773
chr18	43365032	43365548	BCR.ABL1	1.0767	1.33999e-05
chr18	52931275	52931710	BCR.ABL1	1.30261	1.37078e-06
chr18	73019368	73019977	BCR.ABL1	1.48646	1.04807e-06
chr18	74078227	74078528	BCR.ABL1	1.34312	1.2002e-05
chr18	74089067	74089485	BCR.ABL1	1.05302	2.52734e-09
chr18	75981363	75982196	BCR.ABL1	1.10375	0.000286666
chr18	76398988	76399367	BCR.ABL1	1.60546	5.61375e-06
chr19	14950937	14951346	BCR.ABL1	1.0418	5.12669e-05
chr19	45146978	45147717	BCR.ABL1	1.00186	1.98679e-07
chr19	45602772	45603234	BCR.ABL1	1.14582	6.42888e-06
chr2	2617021	2617818	BCR.ABL1	1.00598	0.000166868
chr2	3417463	3417764	BCR.ABL1	1.11835	0.0002279
chr2	4575622	4576551	BCR.ABL1	1.07867	0.000737323
chr2	4740331	4741257	BCR.ABL1	1.45545	1.34665e-06
chr2	9047810	9048363	BCR.ABL1	1.05172	1.54434e-05
chr2	11913758	11914153	BCR.ABL1	1.0964	3.04131e-08
chr2	12865426	12866565	BCR.ABL1	1.10229	4.22859e-09
chr2	14288088	14288436	BCR.ABL1	1.24879	0.000246229
chr2	14366841	14367201	BCR.ABL1	1.52407	1.3e-10
chr2	14367241	14367822	BCR.ABL1	1.30168	1.06556e-08
chr2	22055059	22055360	BCR.ABL1	1.00637	0.000198233
chr2	26951071	26951459	BCR.ABL1	1.71854	3.01771e-08
chr2	28360137	28360438	BCR.ABL1	1.11014	3.6691e-07
chr2	31498760	31499165	BCR.ABL1	1.06273	3.47279e-05
chr2	31652488	31652789	BCR.ABL1	1.0604	4.78448e-06
chr2	33087360	33087661	BCR.ABL1	1.20269	1.63175e-05
chr2	35670158	35670459	BCR.ABL1	1.08767	0.000183226
chr2	36683114	36684279	BCR.ABL1	1.51615	1.08289e-07
chr2	37854838	37855139	BCR.ABL1	1.00537	3.44073e-06
chr2	37881575	37882550	BCR.ABL1	1.06535	6.45054e-06
chr2	38303101	38304203	BCR.ABL1	2.00568	8.3627e-14
chr2	42068452	42068865	BCR.ABL1	1.0992	3.54921e-06
chr2	43341352	43341692	BCR.ABL1	1.04029	2.86872e-06
chr2	45992928	45993313	BCR.ABL1	1.1277	7.55458e-10
chr2	46542180	46542847	BCR.ABL1	1.13511	4.51795e-05
chr2	46748331	46748841	BCR.ABL1	1.10269	1.61401e-06
chr2	49132861	49133186	BCR.ABL1	1.63785	1.16083e-08
chr2	49133229	49133530	BCR.ABL1	1.47708	1.21539e-07
chr2	53437708	53438009	BCR.ABL1	1.08459	0.000110584
chr2	53459082	53459789	BCR.ABL1	1.08065	1.28726e-06
chr2	54615327	54615643	BCR.ABL1	1.07374	4.24328e-06
chr2	54695530	54696039	BCR.ABL1	1.12688	2.55898e-08
chr2	60690427	60690728	BCR.ABL1	1.17089	4.31718e-09
chr2	61745100	61745825	BCR.ABL1	1.33424	2.32393e-09
chr2	65616797	65617821	BCR.ABL1	1.07257	7.99684e-10
chr2	65639071	65639372	BCR.ABL1	1.1057	1.55032e-11
chr2	65644009	65644440	BCR.ABL1	1.2368	6.67623e-08
chr2	66312391	66312959	BCR.ABL1	1.85847	4.99926e-10
chr2	66948732	66949390	BCR.ABL1	1.39205	4.35382e-05
chr2	67187337	67187821	BCR.ABL1	1.03763	0.000579475
chr2	72371054	72372343	BCR.ABL1	1.13013	3.47206e-06
chr2	75210782	75211083	BCR.ABL1	1.72392	7.9975e-08
chr2	75426314	75426981	BCR.ABL1	1.05049	0.00142856
chr2	75427081	75427675	BCR.ABL1	1.01913	0.00170982
chr2	75427701	75428002	BCR.ABL1	1.01489	0.000666977
chr2	75486834	75487135	BCR.ABL1	1.36338	0.000486019
chr2	82347304	82347605	BCR.ABL1	1.09754	0.000926497
chr2	83330783	83331084	BCR.ABL1	1.53991	1.48315e-05
chr2	84328290	84329088	BCR.ABL1	1.60905	1.09503e-08
chr2	84500369	84500910	BCR.ABL1	1.04343	0.000314459
chr2	86121678	86122123	BCR.ABL1	1.18824	6.03481e-07
chr2	86478743	86479557	BCR.ABL1	1.36342	8.56094e-15
chr2	88750715	88752200	BCR.ABL1	1.23858	6.74085e-07
chr2	88752433	88752734	BCR.ABL1	1.02974	3.78191e-05
chr2	97018898	97020199	BCR.ABL1	1.22576	1.6701e-09
chr2	98447481	98448370	BCR.ABL1	1.07034	9.75277e-05
chr2	101436444	101436761	BCR.ABL1	1.10934	0.000193582
chr2	101898125	101898969	BCR.ABL1	1.30523	9.51703e-07
chr2	102501081	102501411	BCR.ABL1	1.07497	5.26245e-08
chr2	104061850	104062151	BCR.ABL1	1.18996	0.000788994
chr2	106681149	106682431	BCR.ABL1	1.26458	4.91053e-09
chr2	109753653	109753954	BCR.ABL1	1.00022	7.72888e-05
chr2	111033441	111033898	BCR.ABL1	1.11535	7.63705e-06
chr2	116403044	116403345	BCR.ABL1	1.2223	0.000107395
chr2	116403496	116403797	BCR.ABL1	1.10863	0.000120308
chr2	119007555	119007856	BCR.ABL1	1.56773	8.00556e-06
chr2	119592500	119592801	BCR.ABL1	1.45902	1.22867e-09
chr2	119592956	119593257	BCR.ABL1	1.10648	3.76014e-07
chr2	119599308	119599979	BCR.ABL1	1.25104	2.18671e-07
chr2	119600413	119600728	BCR.ABL1	1.16294	1.06042e-06
chr2	119604137	119604438	BCR.ABL1	1.05425	1.22343e-06
chr2	119604444	119604745	BCR.ABL1	1.35657	1.81224e-09
chr2	119711816	119712601	BCR.ABL1	1.33013	9.09835e-07
chr2	120997141	120997740	BCR.ABL1	1.32747	9.18515e-12
chr2	122701580	122702072	BCR.ABL1	1.01417	4.32205e-06
chr2	129164307	129164832	BCR.ABL1	1.10301	0.000141938
chr2	136006405	136006947	BCR.ABL1	1.03499	0.000160938
chr2	136006973	136007409	BCR.ABL1	1.12183	8.25103e-06
chr2	136277229	136277530	BCR.ABL1	1.12237	9.58939e-07
chr2	137522458	137522800	BCR.ABL1	1.26751	5.17597e-07
chr2	137522829	137523561	BCR.ABL1	1.08151	2.72127e-05
chr2	138995116	138995590	BCR.ABL1	1.36081	1.49169e-06
chr2	139958769	139959443	BCR.ABL1	1.68323	1.47701e-10
chr2	139974905	139975532	BCR.ABL1	1.42376	4.92818e-07
chr2	140000052	140001121	BCR.ABL1	1.90384	1.95532e-06
chr2	140152194	140152747	BCR.ABL1	1.12271	0.000324658
chr2	140168205	140169416	BCR.ABL1	1.2161	0.000435916
chr2	142887686	142889259	BCR.ABL1	1.61152	5.3727e-11
chr2	144709635	144709936	BCR.ABL1	1.17135	0.000213727
chr2	148208502	148208954	BCR.ABL1	1.21283	1.41945e-05
chr2	148261966	148262267	BCR.ABL1	1.07535	2.21313e-06
chr2	148291154	148291680	BCR.ABL1	1.69067	2.18647e-13
chr2	148625274	148625575	BCR.ABL1	1.24173	9.68491e-06
chr2	148641978	148642826	BCR.ABL1	1.1007	6.54774e-06
chr2	153306743	153307044	BCR.ABL1	1.14984	1.34048e-05
chr2	154334462	154335788	BCR.ABL1	1.4995	9.85672e-07
chr2	157333246	157333547	BCR.ABL1	1.04978	2.97475e-05
chr2	162851845	162852423	BCR.ABL1	1.03824	0.000177607
chr2	162885531	162886552	BCR.ABL1	1.46381	1.256e-05
chr2	163222876	163223177	BCR.ABL1	1.06127	3.16813e-05
chr2	165865323	165865820	BCR.ABL1	1.16651	0.000178546
chr2	168293533	168293991	BCR.ABL1	1.03271	2.4891e-06
chr2	168294153	168294454	BCR.ABL1	1.14224	5.74629e-05
chr2	171570201	171570769	BCR.ABL1	1.42287	1.54051e-08
chr2	171570780	171572596	BCR.ABL1	1.35605	1.3178e-06
chr2	174069047	174069377	BCR.ABL1	1.08197	3.77842e-05
chr2	176987867	176988168	BCR.ABL1	1.21931	5.31693e-06
chr2	176994204	176994505	BCR.ABL1	1.29175	2.03318e-06
chr2	179863106	179863595	BCR.ABL1	1.06597	7.44841e-06
chr2	181798054	181798448	BCR.ABL1	1.22272	8.83807e-05
chr2	182808916	182809217	BCR.ABL1	1.18618	1.51623e-05
chr2	183404927	183405336	BCR.ABL1	1.0021	0.00148289
chr2	183411352	183412104	BCR.ABL1	1.23316	1.20976e-07
chr2	187558225	187559430	BCR.ABL1	1.07302	0.00190829
chr2	191333018	191335250	BCR.ABL1	1.06146	1.11426e-05
chr2	191352969	191353535	BCR.ABL1	1.24337	6.78036e-05
chr2	191678319	191678620	BCR.ABL1	1.1899	8.78616e-06
chr2	192187299	192187886	BCR.ABL1	1.01166	2.40628e-05
chr2	192652986	192653287	BCR.ABL1	1.22275	1.08523e-05
chr2	192653356	192653657	BCR.ABL1	1.20237	4.35095e-06
chr2	193058721	193061001	BCR.ABL1	1.73631	3.21678e-12
chr2	195959008	195959517	BCR.ABL1	1.11001	3.99831e-06
chr2	200882202	200883142	BCR.ABL1	1.23985	1.73337e-05
chr2	200886403	200886704	BCR.ABL1	1.25769	1.30105e-06
chr2	200948821	200949122	BCR.ABL1	1.07688	8.23247e-05
chr2	200952334	200952635	BCR.ABL1	1.64741	4.13051e-17
chr2	201077752	201078183	BCR.ABL1	1.00261	3.47959e-05
chr2	201193972	201195301	BCR.ABL1	1.14502	2.73459e-07
chr2	201203086	201203712	BCR.ABL1	1.21793	5.87392e-06
chr2	207118188	207118669	BCR.ABL1	1.09269	8.43337e-08
chr2	207140072	207140421	BCR.ABL1	1.08052	4.26722e-05
chr2	207376084	207376385	BCR.ABL1	1.0042	0.00020743
chr2	209111924	209112874	BCR.ABL1	1.05162	0.000124343
chr2	213839448	213839749	BCR.ABL1	1.04491	0.000303709
chr2	219857992	219858509	BCR.ABL1	1.05438	2.98551e-06
chr2	221510964	221511679	BCR.ABL1	1.63274	1.01597e-08
chr2	221559945	221560603	BCR.ABL1	1.11828	7.51906e-06
chr2	222093394	222093994	BCR.ABL1	1.11771	2.62209e-05
chr2	222148236	222149253	BCR.ABL1	1.43717	2.86694e-08
chr2	222177174	222177869	BCR.ABL1	1.09719	1.96405e-10
chr2	222321006	222321813	BCR.ABL1	1.05834	2.53877e-07
chr2	223536100	223536661	BCR.ABL1	1.09555	9.19126e-07
chr2	226876800	226877190	BCR.ABL1	1.07783	2.82752e-06
chr2	233792032	233793250	BCR.ABL1	1.29611	6.48297e-07
chr2	236172200	236172593	BCR.ABL1	1.10588	5.18696e-05
chr2	236208894	236209234	BCR.ABL1	1.28667	5.31976e-07
chr2	237074836	237075137	BCR.ABL1	1.01104	0.000392138
chr2	237075660	237076402	BCR.ABL1	1.12341	0.000122002
chr2	241937372	241938466	BCR.ABL1	1.05614	5.44228e-06
chr20	4097955	4098378	BCR.ABL1	1.03284	2.95852e-05
chr20	5296431	5297766	BCR.ABL1	1.49349	8.5113e-07
chr20	8412847	8414175	BCR.ABL1	1.04451	4.60431e-08
chr20	19925464	19926257	BCR.ABL1	1.10974	1.11385e-05
chr20	22564080	22565317	BCR.ABL1	1.21896	7.50282e-07
chr20	24099073	24099784	BCR.ABL1	1.09767	4.00634e-05
chr20	24861022	24861333	BCR.ABL1	1.17503	1.88843e-05
chr20	39379227	39379631	BCR.ABL1	1.00385	2.2593e-05
chr20	39994453	39995680	BCR.ABL1	1.21266	1.25178e-06
chr20	46920034	46920335	BCR.ABL1	1.19019	9.45262e-05
chr20	46927617	46928147	BCR.ABL1	1.26644	2.87064e-05
chr20	48947113	48947414	BCR.ABL1	1.04188	1.18946e-08
chr20	52790052	52790353	BCR.ABL1	1.0315	1.22893e-06
chr20	55203339	55203954	BCR.ABL1	1.1021	2.15312e-05
chr20	58508348	58509392	BCR.ABL1	1.00213	0.000385931
chr21	16914293	16916180	BCR.ABL1	1.08458	0.00157591
chr21	23715033	23715542	BCR.ABL1	1.43961	1.11938e-06
chr21	27937465	27937766	BCR.ABL1	1.05104	0.000803211
chr21	27944876	27945798	BCR.ABL1	1.16272	0.00081789
chr21	35830636	35830937	BCR.ABL1	1.01396	0.00109284
chr21	38070872	38071373	BCR.ABL1	1.08284	8.96874e-06
chr21	39004016	39004317	BCR.ABL1	1.03139	6.21609e-05
chr21	40093791	40094187	BCR.ABL1	1.00121	0.000288588
chr21	42879529	42879830	BCR.ABL1	1.11487	6.44098e-06
chr21	42879855	42880156	BCR.ABL1	1.23921	5.18181e-06
chr21	43253320	43254458	BCR.ABL1	1.05474	0.0014668
chr22	17855868	17856665	BCR.ABL1	1.02749	3.36678e-05
chr22	25381245	25381898	BCR.ABL1	1.20043	9.39899e-06
chr22	30586130	30586781	BCR.ABL1	1.02095	8.74913e-07
chr22	33501514	33501815	BCR.ABL1	1.10015	8.26437e-05
chr22	36858105	36858825	BCR.ABL1	1.16835	1.55448e-08
chr22	39988496	39989466	BCR.ABL1	1.02518	0.00027746
chr22	47122417	47122718	BCR.ABL1	1.28119	3.01549e-06
chr3	3003702	3004003	BCR.ABL1	1.1742	1.73584e-06
chr3	4554373	4555130	BCR.ABL1	1.12028	2.52142e-05
chr3	17542144	17542528	BCR.ABL1	1.00762	6.69363e-05
chr3	18548670	18549140	BCR.ABL1	1.02343	7.33097e-06
chr3	22130506	22131364	BCR.ABL1	1.23064	2.25001e-06
chr3	28617216	28618211	BCR.ABL1	1.01589	0.000467791
chr3	29099347	29099857	BCR.ABL1	1.01694	0.000270096
chr3	37809820	37810233	BCR.ABL1	1.73916	6.38258e-08
chr3	37983322	37983623	BCR.ABL1	1.0831	3.78674e-05
chr3	42304843	42305181	BCR.ABL1	1.09976	5.21938e-07
chr3	45555706	45556300	BCR.ABL1	1.0267	2.05633e-05
chr3	49663637	49664054	BCR.ABL1	1.04376	0.000184179
chr3	60008918	60009253	BCR.ABL1	1.05506	0.000130193
chr3	62042978	62043279	BCR.ABL1	1.00582	0.000842184
chr3	65937642	65937943	BCR.ABL1	1.22443	3.55039e-05
chr3	71038728	71039981	BCR.ABL1	1.01105	2.52014e-07
chr3	73674193	73674494	BCR.ABL1	1.09664	0.000468081
chr3	73768853	73769154	BCR.ABL1	1.36263	2.84219e-05
chr3	75226845	75227536	BCR.ABL1	1.02929	0.00147695
chr3	75235358	75235822	BCR.ABL1	1.42241	1.72071e-06
chr3	84926339	84926895	BCR.ABL1	1.45195	1.43464e-05
chr3	84928199	84928502	BCR.ABL1	1.46179	9.75585e-06
chr3	87897057	87897535	BCR.ABL1	1.01162	0.00528294
chr3	96532382	96533439	BCR.ABL1	1.69146	6.29788e-09
chr3	96533789	96534187	BCR.ABL1	1.05742	2.64649e-05
chr3	97700651	97701397	BCR.ABL1	1.05435	0.000278142
chr3	98375977	98376692	BCR.ABL1	1.03457	0.000380436
chr3	98488977	98490156	BCR.ABL1	1.28603	1.72513e-05
chr3	104859067	104859368	BCR.ABL1	1.27031	9.55552e-05
chr3	105493145	105493956	BCR.ABL1	1.01887	9.81016e-05
chr3	105787533	105787957	BCR.ABL1	1.10883	0.000110476
chr3	116773753	116774564	BCR.ABL1	1.19754	3.56932e-07
chr3	116951302	116952271	BCR.ABL1	1.46091	3.2264e-07
chr3	117024672	117024973	BCR.ABL1	1.32742	4.44739e-06
chr3	117065728	117066029	BCR.ABL1	1.18054	3.01898e-08
chr3	122011483	122011784	BCR.ABL1	1.0193	4.70561e-06
chr3	122336079	122336503	BCR.ABL1	1.09265	0.000313502
chr3	122700454	122701696	BCR.ABL1	1.00872	5.68897e-07
chr3	133710299	133710888	BCR.ABL1	1.05275	0.000441609
chr3	143020125	143020697	BCR.ABL1	1.23933	2.60736e-06
chr3	143828561	143829109	BCR.ABL1	1.21253	1.09972e-06
chr3	145877931	145879413	BCR.ABL1	2.13651	5.79932e-13
chr3	145967972	145969088	BCR.ABL1	1.14594	0.000209117
chr3	149084578	149085243	BCR.ABL1	1.04444	0.000334636
chr3	150317368	150317669	BCR.ABL1	1.3778	2.41212e-06
chr3	151710132	151710757	BCR.ABL1	1.09236	0.000288945
chr3	153346345	153346677	BCR.ABL1	1.46752	4.57831e-06
chr3	158917944	158918258	BCR.ABL1	1.0143	0.00013894
chr3	158924772	158925921	BCR.ABL1	1.27232	3.80849e-05
chr3	161591609	161592082	BCR.ABL1	1.45541	4.49829e-06
chr3	161668135	161668630	BCR.ABL1	1.21217	0.000719082
chr3	164913222	164913925	BCR.ABL1	1.45851	1.13733e-06
chr3	164914171	164914710	BCR.ABL1	1.43448	8.56967e-07
chr3	165877553	165877854	BCR.ABL1	1.47266	0.000329051
chr3	168877166	168877905	BCR.ABL1	1.25096	1.0833e-05
chr3	172783360	172784215	BCR.ABL1	1.22535	2.29926e-06
chr3	177215843	177216350	BCR.ABL1	1.04734	9.9195e-05
chr3	181444865	181445413	BCR.ABL1	1.12106	9.02469e-06
chr3	181445486	181445787	BCR.ABL1	1.20075	3.13013e-06
chr3	193758270	193758877	BCR.ABL1	1.07002	6.05644e-06
chr3	193909592	193910115	BCR.ABL1	1.10352	1.72102e-05
chr3	194002992	194003680	BCR.ABL1	1.0951	8.23922e-09
chr3	196398821	196399498	BCR.ABL1	1.25388	2.19819e-09
chr4	5261125	5261570	BCR.ABL1	1.26914	7.0706e-08
chr4	5367267	5367820	BCR.ABL1	1.62103	1.27792e-07
chr4	6194091	6194392	BCR.ABL1	1.00122	0.000381773
chr4	10903542	10904344	BCR.ABL1	1.06665	1.641e-06
chr4	11225081	11225400	BCR.ABL1	1.15667	6.19774e-07
chr4	11319924	11320225	BCR.ABL1	1.29749	1.77402e-07
chr4	11402450	11402751	BCR.ABL1	1.09258	4.43221e-07
chr4	18111303	18111986	BCR.ABL1	1.06792	5.76774e-05
chr4	19926150	19926924	BCR.ABL1	1.06397	4.68055e-05
chr4	22765221	22766158	BCR.ABL1	1.13808	8.92228e-07
chr4	22766502	22766803	BCR.ABL1	1.05281	8.15833e-07
chr4	22852017	22852573	BCR.ABL1	1.41107	1.25463e-06
chr4	22857003	22857304	BCR.ABL1	1.19604	8.30978e-07
chr4	27086285	27086948	BCR.ABL1	1.11529	7.47076e-06
chr4	30719522	30719823	BCR.ABL1	1.529	5.52099e-07
chr4	31997880	31998181	BCR.ABL1	1.21739	0.000735621
chr4	31998632	31999337	BCR.ABL1	1.38894	0.000187674
chr4	36763020	36763667	BCR.ABL1	1.1349	0.000401979
chr4	38030531	38030840	BCR.ABL1	1.26302	3.36309e-07
chr4	38030850	38031151	BCR.ABL1	1.19741	4.35086e-06
chr4	39766329	39766747	BCR.ABL1	1.20251	9.66854e-07
chr4	40464165	40464763	BCR.ABL1	1.21816	2.0678e-05
chr4	58731126	58732077	BCR.ABL1	1.22332	1.21219e-07
chr4	60521674	60521977	BCR.ABL1	1.29546	4.92418e-06
chr4	60690549	60691215	BCR.ABL1	1.02038	0.000329084
chr4	65137379	65137815	BCR.ABL1	1.14936	3.43813e-05
chr4	75857838	75859088	BCR.ABL1	1.10566	0.000300918
chr4	75971458	75972525	BCR.ABL1	1.1292	0.000299521
chr4	78414350	78415095	BCR.ABL1	1.04339	3.82808e-05
chr4	85414081	85415039	BCR.ABL1	1.16293	1.1589e-05
chr4	86101694	86102165	BCR.ABL1	1.0356	0.000627884
chr4	86279060	86279470	BCR.ABL1	1.13109	1.99569e-06
chr4	88291266	88291567	BCR.ABL1	1.3242	2.62689e-10
chr4	90164419	90164986	BCR.ABL1	1.0725	0.000166325
chr4	90166997	90167510	BCR.ABL1	1.05809	4.68791e-05
chr4	90177483	90177885	BCR.ABL1	1.01889	1.90795e-07
chr4	90191943	90192264	BCR.ABL1	1.3215	3.46574e-07
chr4	90204509	90205412	BCR.ABL1	1.61332	1.41394e-07
chr4	90205628	90206398	BCR.ABL1	1.27266	1.54265e-08
chr4	90223030	90223331	BCR.ABL1	1.79815	2.19046e-10
chr4	90300442	90301151	BCR.ABL1	1.0809	0.000298623
chr4	90330422	90331147	BCR.ABL1	1.20926	2.19079e-06
chr4	90332729	90333055	BCR.ABL1	1.13545	4.31532e-06
chr4	91050139	91050440	BCR.ABL1	1.67169	8.13164e-10
chr4	91466991	91467641	BCR.ABL1	1.21528	6.09288e-07
chr4	95260391	95261221	BCR.ABL1	1.27062	1.88208e-06
chr4	95263785	95264375	BCR.ABL1	1.01679	0.000322876
chr4	95267204	95267505	BCR.ABL1	1.00327	0.00190176
chr4	95747258	95747559	BCR.ABL1	1.25749	5.21488e-05
chr4	95764222	95764720	BCR.ABL1	1.43681	2.25141e-05
chr4	95822830	95823131	BCR.ABL1	1.12107	0.000861266
chr4	95905616	95906364	BCR.ABL1	1.27748	7.48927e-05
chr4	96137171	96137727	BCR.ABL1	1.11409	0.000172481
chr4	96211880	96212211	BCR.ABL1	1.07553	0.000227865
chr4	96337625	96337926	BCR.ABL1	1.20658	4.28905e-07
chr4	96342824	96343431	BCR.ABL1	1.31827	3.20123e-06
chr4	96347570	96348067	BCR.ABL1	1.21782	1.04293e-05
chr4	96522553	96522854	BCR.ABL1	1.01279	0.000204967
chr4	96751892	96752666	BCR.ABL1	1.14368	0.000541431
chr4	99304593	99305129	BCR.ABL1	1.00496	0.000412197
chr4	99546834	99548014	BCR.ABL1	1.16616	9.8563e-05
chr4	107955291	107955592	BCR.ABL1	1.39721	1.08867e-06
chr4	107956516	107957796	BCR.ABL1	1.24422	5.5204e-05
chr4	111541906	111542367	BCR.ABL1	1.09018	0.000165373
chr4	120001888	120002749	BCR.ABL1	1.1705	3.66914e-05
chr4	122685753	122686718	BCR.ABL1	1.2497	1.23024e-05
chr4	125056491	125056792	BCR.ABL1	1.1037	0.000191006
chr4	125342273	125343231	BCR.ABL1	1.02707	7.85932e-07
chr4	126382803	126383104	BCR.ABL1	1.25741	0.000216649
chr4	126383119	126383420	BCR.ABL1	1.18903	0.000325805
chr4	128553719	128554394	BCR.ABL1	1.16374	4.92611e-05
chr4	129780992	129782019	BCR.ABL1	1.06498	1.04616e-06
chr4	138519138	138519601	BCR.ABL1	1.04465	0.000108567
chr4	140691540	140691841	BCR.ABL1	1.03208	0.000134803
chr4	142055456	142055757	BCR.ABL1	1.32074	3.54041e-06
chr4	142253655	142254972	BCR.ABL1	1.08072	1.87461e-07
chr4	143185890	143186582	BCR.ABL1	1.06748	6.1957e-07
chr4	143186592	143187062	BCR.ABL1	1.46812	2.99057e-07
chr4	143406405	143406931	BCR.ABL1	1.17031	5.3473e-06
chr4	143460813	143461665	BCR.ABL1	1.50911	8.05661e-13
chr4	143487773	143488969	BCR.ABL1	1.13025	1.04734e-07
chr4	146729120	146729828	BCR.ABL1	1.09556	6.54753e-06
chr4	146751870	146752219	BCR.ABL1	1.17616	9.03576e-06
chr4	149993692	149993993	BCR.ABL1	1.2629	2.28802e-08
chr4	152246194	152246591	BCR.ABL1	1.22454	4.22448e-07
chr4	152524105	152524663	BCR.ABL1	1.00089	0.000147747
chr4	160159639	160160123	BCR.ABL1	1.05363	1.08007e-05
chr4	164252920	164253433	BCR.ABL1	1.09475	2.56931e-06
chr4	164253501	164254475	BCR.ABL1	1.26656	1.13525e-07
chr4	168154836	168156034	BCR.ABL1	1.01832	0.00248948
chr4	169552247	169553306	BCR.ABL1	1.17531	3.46466e-05
chr4	170074517	170074982	BCR.ABL1	1.1482	1.80283e-07
chr4	170082005	170082404	BCR.ABL1	1.59465	5.25456e-09
chr4	170613563	170614053	BCR.ABL1	1.01537	0.000467326
chr4	174429328	174431016	BCR.ABL1	1.09297	1.9652e-05
chr4	174450730	174451031	BCR.ABL1	1.59906	3.16402e-10
chr4	183060542	183061082	BCR.ABL1	1.20067	1.14021e-06
chr4	183709567	183709868	BCR.ABL1	1.25301	1.56627e-05
chr5	1946112	1947134	BCR.ABL1	1.04178	0.000262661
chr5	1948704	1949257	BCR.ABL1	1.31013	9.39825e-06
chr5	2429437	2429738	BCR.ABL1	1.1301	6.72241e-06
chr5	2817064	2817622	BCR.ABL1	1.01159	0.0033658
chr5	5163363	5163664	BCR.ABL1	1.07056	0.000252347
chr5	10994684	10995242	BCR.ABL1	2.11076	3.19812e-14
chr5	11025718	11026437	BCR.ABL1	1.07831	8.80321e-11
chr5	11365665	11365966	BCR.ABL1	1.49269	5.39553e-10
chr5	11384667	11385502	BCR.ABL1	1.8403	2.77868e-14
chr5	11477802	11478217	BCR.ABL1	1.3811	1.91762e-08
chr5	18736320	18737550	BCR.ABL1	1.05635	4.66085e-07
chr5	28192411	28193226	BCR.ABL1	1.23538	0.000318929
chr5	28216990	28217511	BCR.ABL1	1.19291	5.83232e-05
chr5	33239077	33239641	BCR.ABL1	1.05933	1.92429e-05
chr5	34684437	34684738	BCR.ABL1	1.15824	1.84685e-07
chr5	50064350	50064874	BCR.ABL1	1.07396	0.000528155
chr5	59188979	59190338	BCR.ABL1	1.07375	3.55785e-06
chr5	60109225	60109905	BCR.ABL1	1.05688	0.00024624
chr5	60111999	60112314	BCR.ABL1	1.44947	4.03252e-06
chr5	72715218	72715946	BCR.ABL1	1.12724	6.39463e-06
chr5	73156660	73156961	BCR.ABL1	1.01133	0.000164734
chr5	75378494	75379399	BCR.ABL1	1.07032	6.89254e-06
chr5	83040311	83041398	BCR.ABL1	1.17642	4.93813e-07
chr5	83677924	83678803	BCR.ABL1	1.44588	1.68018e-06
chr5	83679321	83681162	BCR.ABL1	1.49993	1.77743e-06
chr5	89937416	89937717	BCR.ABL1	1.3004	7.2632e-05
chr5	101490214	101491529	BCR.ABL1	1.60039	0.000471125
chr5	102692360	102692784	BCR.ABL1	1.00373	0.000780884
chr5	102693343	102694552	BCR.ABL1	1.1039	0.000107538
chr5	102745916	102746217	BCR.ABL1	1.15115	0.00133036
chr5	102770779	102771589	BCR.ABL1	1.12185	0.000495541
chr5	113666820	113667121	BCR.ABL1	1.18449	3.82581e-05
chr5	113696400	113698078	BCR.ABL1	1.04201	7.13575e-09
chr5	115949090	115949941	BCR.ABL1	1.13326	1.84526e-06
chr5	115961562	115962693	BCR.ABL1	1.07511	0.000268098
chr5	115994597	115994898	BCR.ABL1	1.03505	2.92639e-05
chr5	117778910	117779224	BCR.ABL1	1.05034	6.91115e-05
chr5	119428525	119429202	BCR.ABL1	1.08842	2.79749e-05
chr5	119434664	119435148	BCR.ABL1	1.07497	0.000206068
chr5	121647306	121648087	BCR.ABL1	1.68728	4.38236e-10
chr5	121648155	121648603	BCR.ABL1	1.77338	4.09766e-10
chr5	122423587	122426265	BCR.ABL1	1.44935	1.39555e-07
chr5	123566934	123567282	BCR.ABL1	1.16798	4.20008e-08
chr5	140762089	140762390	BCR.ABL1	1.4818	1.19535e-06
chr5	140767040	140767616	BCR.ABL1	1.37472	0.000143572
chr5	141571565	141572144	BCR.ABL1	1.05279	1.69875e-05
chr5	141595416	141595885	BCR.ABL1	1.16925	5.69692e-06
chr5	141624807	141626432	BCR.ABL1	1.13648	4.77268e-07
chr5	141626507	141626956	BCR.ABL1	1.06537	9.83535e-06
chr5	141659548	141660506	BCR.ABL1	1.04634	1.06748e-07
chr5	141674700	141675544	BCR.ABL1	1.06483	3.00319e-08
chr5	142587277	142587797	BCR.ABL1	1.31219	4.67834e-08
chr5	150149963	150150831	BCR.ABL1	1.21496	4.75698e-06
chr5	153831570	153831871	BCR.ABL1	2.11538	8.40698e-09
chr5	158425867	158426168	BCR.ABL1	1.06891	5.84346e-06
chr5	158606021	158606341	BCR.ABL1	1.17265	3.57271e-05
chr5	168690550	168690931	BCR.ABL1	1.35459	4.50719e-06
chr5	170737988	170738877	BCR.ABL1	1.40302	9.45634e-08
chr5	170739134	170739435	BCR.ABL1	1.188	2.96434e-07
chr5	172084690	172084992	BCR.ABL1	1.02774	3.84487e-05
chr5	172243794	172244251	BCR.ABL1	1.01337	3.37763e-05
chr6	1470141	1470492	BCR.ABL1	1.05015	5.19626e-05
chr6	5208272	5208587	BCR.ABL1	1.12461	1.11563e-05
chr6	13053297	13053598	BCR.ABL1	1.242	1.77488e-06
chr6	16535754	16536055	BCR.ABL1	1.01277	9.47996e-05
chr6	17932468	17933076	BCR.ABL1	1.15941	8.988e-07
chr6	26987221	26988036	BCR.ABL1	1.15686	7.768e-08
chr6	27300565	27301240	BCR.ABL1	1.10622	1.44517e-05
chr6	39759813	39760301	BCR.ABL1	1.24857	6.69523e-07
chr6	39760359	39760660	BCR.ABL1	1.20169	7.18994e-07
chr6	46702603	46703211	BCR.ABL1	1.53464	7.51585e-09
chr6	49517984	49519699	BCR.ABL1	1.30088	2.53188e-07
chr6	68316937	68317453	BCR.ABL1	1.15422	2.49458e-05
chr6	84417473	84419273	BCR.ABL1	1.13518	0.00086371
chr6	88367374	88367681	BCR.ABL1	1.14425	4.22724e-05
chr6	89200020	89200393	BCR.ABL1	1.06629	4.40052e-05
chr6	89733710	89734295	BCR.ABL1	1.1181	4.84303e-06
chr6	89737097	89737759	BCR.ABL1	1.52262	2.63621e-08
chr6	96604919	96605220	BCR.ABL1	1.11997	7.81042e-05
chr6	99797133	99797897	BCR.ABL1	1.37674	8.55545e-10
chr6	101078437	101078754	BCR.ABL1	1.26854	0.000591893
chr6	101985689	101985991	BCR.ABL1	1.08125	0.000221231
chr6	104861033	104861334	BCR.ABL1	1.62579	1.22121e-09
chr6	107142039	107143385	BCR.ABL1	1.23672	1.25308e-06
chr6	111751394	111751898	BCR.ABL1	1.33397	4.90895e-09
chr6	111938388	111938689	BCR.ABL1	1.11837	9.64466e-06
chr6	112279154	112280530	BCR.ABL1	1.21668	2.93921e-06
chr6	112651340	112651781	BCR.ABL1	1.05749	5.19273e-06
chr6	113951229	113951530	BCR.ABL1	1.09484	1.68249e-05
chr6	113970340	113970936	BCR.ABL1	1.24138	1.01094e-06
chr6	114056261	114057021	BCR.ABL1	1.27215	7.65848e-07
chr6	114158271	114158860	BCR.ABL1	1.34858	2.14029e-07
chr6	114363494	114364018	BCR.ABL1	1.00471	0.00113583
chr6	116729638	116729939	BCR.ABL1	1.23128	1.67332e-05
chr6	116832648	116833765	BCR.ABL1	1.03494	8.22621e-08
chr6	117086020	117087131	BCR.ABL1	1.54244	1.2187e-10
chr6	117586276	117587144	BCR.ABL1	1.19119	2.57503e-07
chr6	118227927	118229473	BCR.ABL1	1.012	0.000150233
chr6	125401652	125402452	BCR.ABL1	1.0276	0.000201164
chr6	126588819	126589574	BCR.ABL1	1.03235	7.22868e-07
chr6	127044818	127045547	BCR.ABL1	1.02618	0.00102451
chr6	127677143	127677445	BCR.ABL1	1.06914	4.2548e-05
chr6	128271730	128272723	BCR.ABL1	1.44221	6.33225e-07
chr6	137493518	137493955	BCR.ABL1	1.38907	5.79452e-08
chr6	143119114	143119791	BCR.ABL1	1.21852	1.10136e-06
chr6	144619247	144619548	BCR.ABL1	1.23925	6.38549e-07
chr6	144729291	144729592	BCR.ABL1	1.02975	3.90657e-06
chr6	154682217	154682958	BCR.ABL1	1.09352	1.75533e-06
chr6	154769478	154769831	BCR.ABL1	1.0152	1.03659e-05
chr6	154810880	154811501	BCR.ABL1	1.11408	3.77813e-07
chr6	155307773	155308277	BCR.ABL1	1.20721	3.94114e-11
chr6	156014749	156015216	BCR.ABL1	1.37599	2.59015e-07
chr6	161351544	161352674	BCR.ABL1	1.0755	1.99503e-08
chr6	161380620	161381372	BCR.ABL1	1.04071	0.00149049
chr6	163127183	163127522	BCR.ABL1	1.6207	1.37101e-07
chr6	163148078	163149509	BCR.ABL1	1.09208	0.000322279
chr6	167104664	167105016	BCR.ABL1	1.12039	3.36467e-08
chr6	167242501	167243096	BCR.ABL1	1.65104	7.53214e-13
chr6	167254735	167255177	BCR.ABL1	1.35928	3.71735e-08
chr7	863029	864061	BCR.ABL1	1.12653	7.28504e-06
chr7	864111	864412	BCR.ABL1	1.02537	0.00011005
chr7	2009099	2009781	BCR.ABL1	1.01335	7.37636e-07
chr7	2321798	2322206	BCR.ABL1	1.0727	1.04251e-07
chr7	2325018	2325413	BCR.ABL1	1.13913	3.94251e-09
chr7	2366623	2366924	BCR.ABL1	1.11692	5.33659e-07
chr7	4280508	4280973	BCR.ABL1	1.1355	1.87273e-05
chr7	15725536	15725837	BCR.ABL1	1.80889	1.55298e-14
chr7	15725938	15726239	BCR.ABL1	1.41348	1.07196e-09
chr7	15727003	15727586	BCR.ABL1	1.56233	8.28577e-12
chr7	15796732	15797237	BCR.ABL1	1.65997	4.7214e-06
chr7	15819889	15820250	BCR.ABL1	1.07224	2.48888e-05
chr7	16080126	16080427	BCR.ABL1	1.08383	1.17482e-05
chr7	16101371	16103708	BCR.ABL1	1.00942	0.000990978
chr7	17429015	17429336	BCR.ABL1	1.28993	0.000391935
chr7	19145824	19146159	BCR.ABL1	1.14134	1.17793e-05
chr7	22253395	22254059	BCR.ABL1	1.10663	6.81064e-08
chr7	22259341	22261124	BCR.ABL1	1.28479	1.62892e-06
chr7	22876476	22876777	BCR.ABL1	1.00635	8.81747e-05
chr7	23375293	23376077	BCR.ABL1	1.35158	1.92289e-06
chr7	26372384	26372685	BCR.ABL1	1.03478	3.49298e-06
chr7	31929685	31930253	BCR.ABL1	1.25075	0.000159207
chr7	32944595	32945277	BCR.ABL1	1.03703	0.000914483
chr7	34094289	34094930	BCR.ABL1	1.52859	4.73548e-08
chr7	34315214	34315515	BCR.ABL1	1.04905	4.68526e-05
chr7	38670241	38670888	BCR.ABL1	1.07938	1.35486e-06
chr7	39343719	39344081	BCR.ABL1	1.85352	7.58571e-08
chr7	43547944	43548495	BCR.ABL1	1.14974	0.00118694
chr7	50237013	50237521	BCR.ABL1	1.05167	6.0296e-05
chr7	55086965	55087295	BCR.ABL1	1.00855	0.00224604
chr7	68235401	68236002	BCR.ABL1	1.06508	0.000110631
chr7	69014381	69014942	BCR.ABL1	1.18816	1.74454e-05
chr7	70243983	70244652	BCR.ABL1	1.27326	6.40004e-06
chr7	79801694	79802079	BCR.ABL1	1.26506	5.04638e-06
chr7	80547679	80548861	BCR.ABL1	1.72239	4.52457e-09
chr7	81015991	81016292	BCR.ABL1	1.37724	7.89392e-06
chr7	84847194	84847495	BCR.ABL1	1.15182	0.00015164
chr7	84922115	84923035	BCR.ABL1	1.0111	0.000245338
chr7	87256805	87258471	BCR.ABL1	1.06855	0.000547333
chr7	89840548	89841687	BCR.ABL1	1.4628	1.12271e-06
chr7	90369076	90369409	BCR.ABL1	1.1693	0.000121339
chr7	90405687	90405991	BCR.ABL1	1.08531	0.000219485
chr7	90406124	90406425	BCR.ABL1	1.39604	1.04221e-05
chr7	90768652	90768977	BCR.ABL1	1.22418	4.64912e-07
chr7	95025064	95025884	BCR.ABL1	1.96605	3.20947e-16
chr7	95179003	95179809	BCR.ABL1	1.63486	6.87768e-07
chr7	97825631	97826565	BCR.ABL1	1.08629	5.50439e-06
chr7	98106209	98106582	BCR.ABL1	1.26716	0.000125555
chr7	102481763	102482072	BCR.ABL1	1.22271	9.82187e-07
chr7	103630825	103631136	BCR.ABL1	1.01636	8.41158e-05
chr7	112548136	112548552	BCR.ABL1	1.00069	0.000187441
chr7	113724324	113727097	BCR.ABL1	1.05251	0.000165602
chr7	115995223	115995524	BCR.ABL1	1.02034	0.000237021
chr7	117132543	117133145	BCR.ABL1	1.33346	5.81871e-06
chr7	126672135	126672639	BCR.ABL1	1.31264	1.23851e-05
chr7	127600258	127600748	BCR.ABL1	1.19159	9.21769e-07
chr7	142376301	142376732	BCR.ABL1	1.14122	5.53878e-05
chr7	150812035	150812815	BCR.ABL1	1.04143	6.4496e-06
chr7	155522467	155522964	BCR.ABL1	1.53415	1.60426e-08
chr8	13424165	13424466	BCR.ABL1	1.27898	1.10608e-05
chr8	15848040	15848789	BCR.ABL1	1.17316	7.00952e-05
chr8	17625060	17625758	BCR.ABL1	1.17715	6.9826e-05
chr8	18244319	18245242	BCR.ABL1	1.00245	0.000686541
chr8	19796531	19797800	BCR.ABL1	1.22461	5.69664e-06
chr8	25546424	25546867	BCR.ABL1	1.0063	0.000738148
chr8	25904048	25904349	BCR.ABL1	1.27521	4.73205e-05
chr8	26293712	26294013	BCR.ABL1	1.02657	0.0001556
chr8	26370691	26372934	BCR.ABL1	1.19487	1.04997e-07
chr8	28436653	28437141	BCR.ABL1	1.70278	1.44523e-08
chr8	28488244	28488734	BCR.ABL1	1.15567	5.92159e-07
chr8	34351636	34351937	BCR.ABL1	1.19317	4.28962e-05
chr8	34352219	34352520	BCR.ABL1	1.57064	1.3631e-07
chr8	48100117	48101053	BCR.ABL1	1.3119	3.46074e-07
chr8	49701249	49701696	BCR.ABL1	1.20344	0.000256098
chr8	49833710	49834760	BCR.ABL1	1.16382	4.37893e-05
chr8	51394412	51395058	BCR.ABL1	1.19909	0.000157539
chr8	51798487	51799183	BCR.ABL1	1.01915	0.00153257
chr8	51799204	51799505	BCR.ABL1	1.0658	0.00366628
chr8	54790383	54790895	BCR.ABL1	1.11157	4.4668e-06
chr8	55371673	55371974	BCR.ABL1	1.02099	5.82299e-05
chr8	55378864	55380072	BCR.ABL1	1.11181	7.24377e-06
chr8	59789202	59789503	BCR.ABL1	1.51691	2.20394e-09
chr8	59789825	59790306	BCR.ABL1	1.42365	6.53533e-08
chr8	62365976	62366439	BCR.ABL1	1.16548	0.000540889
chr8	62366659	62366960	BCR.ABL1	1.23165	0.000419501
chr8	62844213	62844681	BCR.ABL1	1.06767	0.00111735
chr8	65492510	65493560	BCR.ABL1	1.45926	2.56673e-07
chr8	65493585	65493977	BCR.ABL1	1.00227	0.000301447
chr8	65494057	65494526	BCR.ABL1	1.04498	5.14203e-05
chr8	72273853	72274479	BCR.ABL1	1.1808	2.78681e-05
chr8	86427045	86427592	BCR.ABL1	1.15118	8.40444e-08
chr8	88838535	88839009	BCR.ABL1	1.1657	6.88504e-07
chr8	89098567	89098868	BCR.ABL1	1.26698	3.18574e-07
chr8	89295437	89295847	BCR.ABL1	1.01919	0.000373054
chr8	92585535	92586309	BCR.ABL1	1.47349	3.37294e-07
chr8	95651290	95653077	BCR.ABL1	1.08743	5.25753e-08
chr8	95653086	95653387	BCR.ABL1	1.00901	3.85575e-06
chr8	98880943	98881749	BCR.ABL1	1.31132	9.92993e-07
chr8	99076323	99077375	BCR.ABL1	1.00508	0.000110259
chr8	99438604	99439323	BCR.ABL1	1.03397	3.93346e-05
chr8	105885603	105886243	BCR.ABL1	1.20654	0.00243025
chr8	106101755	106102817	BCR.ABL1	1.12643	1.84994e-05
chr8	106200284	106200585	BCR.ABL1	1.04922	0.000856494
chr8	106330193	106332255	BCR.ABL1	1.18328	0.00362827
chr8	107230821	107231122	BCR.ABL1	1.00199	2.04712e-05
chr8	107231127	107231751	BCR.ABL1	1.65649	6.01849e-09
chr8	107263951	107264252	BCR.ABL1	1.10819	5.0745e-06
chr8	107449093	107449394	BCR.ABL1	1.08045	5.07899e-06
chr8	110586543	110587308	BCR.ABL1	1.00921	0.00025456
chr8	114762384	114763288	BCR.ABL1	1.00121	0.000149206
chr8	117098220	117098521	BCR.ABL1	1.0578	0.000825725
chr8	118969136	118969874	BCR.ABL1	1.12628	2.52869e-05
chr8	119632906	119634781	BCR.ABL1	1.20673	1.49367e-05
chr8	120295895	120296371	BCR.ABL1	1.3124	4.98761e-05
chr8	121137191	121137492	BCR.ABL1	1.32583	3.08685e-08
chr8	125639009	125639310	BCR.ABL1	1.02939	5.46714e-06
chr8	125724133	125724680	BCR.ABL1	1.0227	1.11393e-05
chr8	136181128	136181712	BCR.ABL1	1.03453	1.10608e-05
chr8	136589332	136589788	BCR.ABL1	1.04243	8.32357e-05
chr8	136918275	136918576	BCR.ABL1	1.18028	0.00164427
chr8	142425852	142426328	BCR.ABL1	1.00959	1.29635e-07
chr8	144629130	144629746	BCR.ABL1	1.14357	5.98074e-06
chr9	1051568	1052182	BCR.ABL1	1.32456	2.92143e-05
chr9	5311959	5312265	BCR.ABL1	1.10668	2.80706e-05
chr9	5485115	5485451	BCR.ABL1	1.40249	6.64129e-06
chr9	8565692	8566180	BCR.ABL1	1.03994	0.000447891
chr9	8584610	8585446	BCR.ABL1	1.10899	0.000614981
chr9	8821603	8822190	BCR.ABL1	1.01958	0.000277051
chr9	8823806	8824107	BCR.ABL1	1.03082	0.000399221
chr9	13367170	13367594	BCR.ABL1	1.39466	1.01672e-05
chr9	13369437	13369774	BCR.ABL1	1.78273	8.31077e-07
chr9	14313008	14314639	BCR.ABL1	1.32369	6.17464e-07
chr9	14348258	14348885	BCR.ABL1	1.59928	4.57111e-11
chr9	14383335	14383649	BCR.ABL1	1.23288	0.000244962
chr9	14992061	14992622	BCR.ABL1	1.50401	7.14021e-07
chr9	14992668	14992969	BCR.ABL1	1.54484	4.53643e-07
chr9	14993050	14993806	BCR.ABL1	1.75817	4.93504e-08
chr9	14993931	14994696	BCR.ABL1	1.49821	5.8586e-07
chr9	18490564	18490865	BCR.ABL1	1.19778	0.00168269
chr9	18855507	18856033	BCR.ABL1	1.22563	0.000153938
chr9	19660031	19660332	BCR.ABL1	1.21467	3.35149e-06
chr9	20117848	20118365	BCR.ABL1	1.75058	1.24398e-07
chr9	22064634	22065842	BCR.ABL1	1.10562	0.000229807
chr9	29212507	29212808	BCR.ABL1	1.44016	1.84012e-06
chr9	29213665	29213966	BCR.ABL1	1.10933	6.12575e-05
chr9	29422477	29422778	BCR.ABL1	1.1709	0.000120561
chr9	71498023	71498493	BCR.ABL1	1.00261	2.42059e-07
chr9	75091903	75092289	BCR.ABL1	1.2407	4.50566e-05
chr9	80149311	80149835	BCR.ABL1	1.56006	2.04233e-05
chr9	85845914	85846277	BCR.ABL1	1.28066	3.346e-05
chr9	96358672	96359110	BCR.ABL1	1.19178	3.28872e-05
chr9	112143134	112143942	BCR.ABL1	1.087	4.93918e-05
chr9	127042315	127042616	BCR.ABL1	1.38775	1.22905e-09
chr9	133734475	133735042	BCR.ABL1	1.18938	3.28272e-07
chr9	137326684	137327137	BCR.ABL1	1.09374	1.15461e-08
chrX	2722539	2723539	BCR.ABL1	1.39396	6.22039e-06
chrX	5971091	5971392	BCR.ABL1	1.51587	1.46982e-05
chrX	6042534	6042835	BCR.ABL1	1.21927	5.52167e-05
chrX	6130524	6130825	BCR.ABL1	1.63543	2.8278e-05
chrX	6141602	6141903	BCR.ABL1	1.34418	0.00140554
chrX	6143994	6146389	BCR.ABL1	1.67499	2.017e-05
chrX	6146597	6147321	BCR.ABL1	1.4666	0.000387876
chrX	10727195	10727496	BCR.ABL1	1.13867	0.000100503
chrX	13169544	13170380	BCR.ABL1	1.46939	1.51131e-07
chrX	74798047	74798555	BCR.ABL1	1.10526	0.00011092
chrX	96619032	96619648	BCR.ABL1	1.18275	3.07051e-06
chrX	99665666	99666440	BCR.ABL1	1.06829	5.12128e-07
chrX	110034068	110034683	BCR.ABL1	1.12492	7.94298e-05
chrX	131295586	131295954	BCR.ABL1	1.86293	6.39098e-05
chrX	131296029	131296336	BCR.ABL1	1.66717	5.55366e-05
chrX	134063804	134064257	BCR.ABL1	1.28189	5.95713e-06
chr1	59737602	59738663	DUX4	-1.13618	6.21883e-05
chr1	72257495	72258397	DUX4	-1.05492	1.60054e-05
chr1	85245212	85246522	DUX4	-1.12917	1.69173e-05
chr1	85247775	85249072	DUX4	-1.00932	0.000194581
chr1	87527140	87527849	DUX4	-1.22259	0.000196748
chr1	107984740	107986241	DUX4	-1.05003	0.00162276
chr1	197675674	197676079	DUX4	-1.31463	0.000108067
chr1	202798593	202799207	DUX4	-1.20137	0.000574662
chr1	218524161	218525616	DUX4	-1.06827	4.32395e-07
chr1	248436986	248437834	DUX4	-1.62003	3.40156e-05
chr10	1108020	1108669	DUX4	-1.20907	3.20891e-05
chr10	6190851	6191152	DUX4	-1.2444	1.53883e-06
chr10	6341667	6342470	DUX4	-1.10365	5.78621e-05
chr10	6342484	6342879	DUX4	-1.08113	8.83629e-05
chr10	7234643	7235533	DUX4	-1.29713	2.37331e-05
chr10	7280761	7281623	DUX4	-1.52697	3.46936e-05
chr10	14613542	14614654	DUX4	-1.05682	3.12182e-05
chr10	22794734	22795554	DUX4	-1.17489	5.50986e-05
chr10	27546134	27546812	DUX4	-1.50788	0.000124377
chr10	70182985	70183737	DUX4	-1.29259	2.72786e-05
chr10	71384012	71384534	DUX4	-1.21988	3.1751e-05
chr10	74086329	74086876	DUX4	-1.24326	5.66848e-06
chr10	79821987	79822457	DUX4	-1.31033	0.000537014
chr10	82253016	82253871	DUX4	-1.04188	6.13123e-05
chr10	93970645	93971436	DUX4	-1.01427	0.00014213
chr10	94457603	94458092	DUX4	-1.00112	4.55057e-05
chr10	98681293	98681790	DUX4	-1.0008	0.000240827
chr10	112625308	112625824	DUX4	-1.00261	1.6541e-05
chr10	116634267	116635324	DUX4	-1.02774	1.97258e-05
chr10	131315849	131316491	DUX4	-1.00758	0.00034544
chr10	134045397	134046528	DUX4	-1.04051	3.89816e-06
chr11	13161540	13162685	DUX4	-1.30052	1.46816e-05
chr11	13928927	13929593	DUX4	-1.05702	1.32377e-05
chr11	85534319	85535469	DUX4	-1.06797	0.00127656
chr11	86158736	86159863	DUX4	-1.41181	1.43775e-05
chr11	122592521	122592942	DUX4	-1.04019	5.60907e-05
chr12	22316434	22317436	DUX4	-1.19382	3.21115e-06
chr12	24577476	24578348	DUX4	-1.22635	0.000307524
chr12	31985547	31986671	DUX4	-1.27783	9.30307e-06
chr12	38744165	38745499	DUX4	-1.22381	0.000493404
chr12	62795466	62795767	DUX4	-1.04837	0.00157387
chr12	68313187	68313939	DUX4	-1.01033	8.95498e-05
chr12	91763459	91764574	DUX4	-1.11498	3.69327e-06
chr12	92080802	92081973	DUX4	-1.20726	0.00102802
chr12	93256718	93257636	DUX4	-1.17724	9.61859e-06
chr12	94633426	94634421	DUX4	-1.13419	1.61148e-07
chr12	95727755	95728553	DUX4	-1.29122	1.77788e-05
chr12	96827638	96828385	DUX4	-1.03869	0.000391295
chr12	101238482	101239544	DUX4	-1.12356	0.00133796
chr12	118792636	118793146	DUX4	-1.10857	0.000371537
chr13	28927683	28928234	DUX4	-1.15227	9.11034e-05
chr13	28929709	28930509	DUX4	-1.64791	1.5863e-07
chr13	31317360	31319119	DUX4	-1.12665	4.25461e-07
chr13	50028467	50029437	DUX4	-1.15254	4.44951e-06
chr13	50501474	50502248	DUX4	-1.02177	0.000759486
chr13	60708109	60708869	DUX4	-1.10974	0.000333812
chr13	108918602	108919408	DUX4	-1.06533	1.09429e-05
chr14	24748329	24749399	DUX4	-1.03559	2.72544e-05
chr14	53361377	53362167	DUX4	-1.14433	0.000203013
chr14	54635818	54636733	DUX4	-1.11872	0.000343047
chr14	59865131	59865927	DUX4	-1.13173	3.03503e-05
chr14	61854612	61856280	DUX4	-1.00415	4.5966e-05
chr14	62339022	62339611	DUX4	-1.00839	0.000113013
chr14	65672875	65673872	DUX4	-1.18402	2.11538e-06
chr14	65753244	65753545	DUX4	-1.0125	0.000211456
chr14	86669788	86670637	DUX4	-1.30539	0.000839152
chr14	93043273	93044214	DUX4	-1.13429	7.01916e-06
chr14	97377254	97378695	DUX4	-1.02963	0.000283902
chr15	58900210	58900951	DUX4	-1.28904	5.07493e-07
chr15	72658012	72658833	DUX4	-1.39228	4.3349e-06
chr16	15602996	15604055	DUX4	-1.09944	0.00118722
chr16	15732833	15733363	DUX4	-1.15649	6.8626e-06
chr16	17396433	17397246	DUX4	-1.12131	3.50015e-06
chr16	81666028	81667078	DUX4	-1.16608	3.70504e-06
chr17	57914458	57915495	DUX4	-1.22367	2.46325e-08
chr17	62806760	62807061	DUX4	-1.06033	0.000688521
chr18	2959031	2959332	DUX4	-1.16114	6.56077e-06
chr18	10073684	10074498	DUX4	-1.05116	4.01483e-06
chr18	13374823	13375643	DUX4	-1.05899	0.000187816
chr18	13517201	13517790	DUX4	-1.02205	0.00163039
chr18	29224993	29227000	DUX4	-1.00199	1.46416e-06
chr18	29605220	29606799	DUX4	-1.12977	7.44582e-09
chr18	32842424	32843169	DUX4	-1.2038	0.000660307
chr18	46339773	46341338	DUX4	-1.04777	4.60848e-06
chr18	53779371	53779990	DUX4	-1.24595	4.18052e-05
chr18	55212058	55212896	DUX4	-1.04933	0.000138871
chr18	57548832	57550166	DUX4	-1.14148	5.8185e-07
chr18	60811687	60812331	DUX4	-1.30347	0.000325932
chr18	67603326	67603754	DUX4	-1.16489	0.000323226
chr18	74732344	74733183	DUX4	-1.04056	0.00112368
chr18	74773970	74775616	DUX4	-1.02899	1.05385e-05
chr18	74792732	74793993	DUX4	-1.12035	2.49983e-05
chr2	7059976	7060335	DUX4	-1.04842	6.27271e-05
chr2	24114345	24115519	DUX4	-1.02829	2.56317e-06
chr2	28115900	28116223	DUX4	-1.10375	0.000100798
chr2	30844812	30845951	DUX4	-1.25558	0.000255778
chr2	60742388	60743885	DUX4	-1.02368	2.82704e-06
chr2	65089732	65090279	DUX4	-1.1763	8.97199e-05
chr2	68614357	68615222	DUX4	-1.06572	9.26867e-07
chr2	70362469	70363838	DUX4	-1.28525	6.3024e-08
chr2	102374303	102374844	DUX4	-1.13504	1.68206e-05
chr2	149281779	149282978	DUX4	-1.03137	8.23441e-06
chr2	152623498	152624452	DUX4	-1.00907	0.000348373
chr2	159047127	159048293	DUX4	-1.32602	1.87952e-08
chr2	169021696	169022552	DUX4	-1.0859	3.3476e-05
chr2	176098192	176099917	DUX4	-1.09414	0.000231485
chr2	228268877	228269939	DUX4	-1.20066	9.71209e-05
chr20	16298060	16299254	DUX4	-1.13733	0.00146693
chr21	19149727	19150028	DUX4	-1.01759	0.00143121
chr21	25259232	25260303	DUX4	-1.0171	4.05277e-05
chr21	27276718	27277019	DUX4	-1.01665	0.000979281
chr21	40144891	40145924	DUX4	-1.20112	8.95068e-07
chr3	4467913	4468993	DUX4	-1.22617	8.4986e-05
chr3	17815761	17817029	DUX4	-1.09758	0.000267211
chr3	35707010	35707526	DUX4	-1.03839	8.17462e-05
chr3	37507722	37509083	DUX4	-1.52531	4.60801e-07
chr3	52119199	52120369	DUX4	-1.0551	5.58964e-05
chr3	52813308	52814127	DUX4	-1.08761	8.56161e-06
chr3	67050430	67050926	DUX4	-1.10034	0.00098576
chr3	73261242	73262122	DUX4	-1.37786	0.00164907
chr3	99791132	99792170	DUX4	-1.05404	9.47945e-07
chr3	105895107	105896053	DUX4	-1.03509	4.9134e-05
chr3	119655696	119656415	DUX4	-1.11129	0.000523169
chr3	157328509	157329487	DUX4	-1.294	7.41055e-06
chr3	168331449	168331750	DUX4	-1.13993	0.00130803
chr3	171564273	171565040	DUX4	-1.63452	0.000823481
chr3	177055278	177056075	DUX4	-1.41272	2.19577e-05
chr3	177144481	177145653	DUX4	-1.18396	1.23337e-05
chr3	182631500	182632394	DUX4	-1.04899	0.000157828
chr3	188207008	188207848	DUX4	-1.1371	1.00178e-05
chr4	10874214	10875337	DUX4	-1.07319	0.000107856
chr4	15548878	15549600	DUX4	-1.22696	3.02038e-05
chr4	15834162	15835017	DUX4	-1.41149	0.000115305
chr4	16271418	16272042	DUX4	-1.24821	7.85189e-06
chr4	36324269	36325013	DUX4	-1.27124	1.10897e-06
chr4	36387158	36387906	DUX4	-1.13882	2.52091e-06
chr4	42625673	42626001	DUX4	-1.05299	8.11691e-06
chr4	55553647	55555091	DUX4	-1.24117	2.38735e-07
chr4	79582934	79583795	DUX4	-1.03391	0.000133217
chr4	79670476	79671800	DUX4	-1.05131	1.5577e-06
chr4	81725935	81726236	DUX4	-1.03673	0.000741045
chr4	101160714	101161550	DUX4	-1.04122	0.000184852
chr4	102126650	102127513	DUX4	-1.02757	0.000512483
chr4	102447995	102448740	DUX4	-1.21252	3.75332e-05
chr4	108924934	108926120	DUX4	-1.00175	0.00077422
chr4	109040142	109040850	DUX4	-1.04237	0.000205832
chr4	113209582	113210107	DUX4	-1.15718	0.000116745
chr4	114484922	114485223	DUX4	-1.04652	0.00012358
chr4	131733035	131734117	DUX4	-1.09473	0.00164409
chr4	166177441	166177891	DUX4	-1.14579	3.74469e-05
chr5	16611789	16612619	DUX4	-1.18897	0.000818347
chr5	36720907	36721208	DUX4	-1.34624	5.19406e-06
chr5	37742203	37742579	DUX4	-1.01296	0.0014006
chr5	39607884	39608836	DUX4	-1.44958	1.49603e-06
chr5	40484459	40485193	DUX4	-1.07813	7.2322e-06
chr5	42666764	42668781	DUX4	-1.48401	0.000186372
chr5	55450682	55451230	DUX4	-1.20918	3.4294e-06
chr5	55451274	55453128	DUX4	-1.02485	2.07476e-07
chr5	68006272	68007978	DUX4	-1.15288	0.000105263
chr5	71528026	71528534	DUX4	-1.02773	9.8775e-05
chr5	75922540	75923009	DUX4	-1.05191	0.000249611
chr5	138891134	138891963	DUX4	-1.07125	5.55199e-05
chr5	142382718	142383019	DUX4	-1.06376	2.07418e-06
chr5	145692453	145692947	DUX4	-1.09055	0.000257052
chr5	153590883	153592261	DUX4	-1.03162	0.00018411
chr5	159889043	159889688	DUX4	-1.13039	1.99573e-05
chr6	5813445	5814417	DUX4	-1.16389	0.00050246
chr6	8074817	8076743	DUX4	-1.15035	2.04435e-06
chr6	8076749	8077213	DUX4	-1.06262	3.7775e-05
chr6	13830599	13831447	DUX4	-1.00562	0.000190651
chr6	14596555	14597599	DUX4	-1.01505	0.000353162
chr6	16162197	16162609	DUX4	-1.1454	6.50123e-05
chr6	18185714	18187217	DUX4	-1.03568	0.000159071
chr6	26159872	26160629	DUX4	-1.20725	7.67586e-05
chr6	37930209	37931242	DUX4	-1.28617	0.00125692
chr6	41266565	41267202	DUX4	-1.26359	1.12142e-06
chr6	41905554	41906271	DUX4	-1.03118	6.21852e-06
chr6	86170757	86172062	DUX4	-1.13664	2.07243e-05
chr6	106541816	106542799	DUX4	-1.01285	0.000130803
chr6	106565133	106565976	DUX4	-1.02811	9.83912e-05
chr6	120049797	120050414	DUX4	-1.16122	0.00025902
chr6	132320014	132321225	DUX4	-1.03646	0.000109619
chr6	132388242	132389226	DUX4	-1.2807	0.000169064
chr6	135415220	135416025	DUX4	-1.14765	2.31874e-05
chr6	135497451	135498202	DUX4	-1.25183	9.38729e-07
chr6	137552705	137553417	DUX4	-1.17666	2.49906e-06
chr6	137582463	137583395	DUX4	-1.36832	4.0462e-05
chr6	139481825	139483484	DUX4	-1.01233	0.000182015
chr6	156597032	156597423	DUX4	-1.20623	0.000192718
chr6	159474740	159475374	DUX4	-1.45047	9.49534e-07
chr7	2197072	2197867	DUX4	-1.0024	8.63896e-06
chr7	17097850	17098574	DUX4	-1.00842	0.000289383
chr7	18874203	18875104	DUX4	-1.53789	1.55044e-06
chr7	18875165	18875657	DUX4	-1.14083	7.75368e-05
chr7	18897734	18899532	DUX4	-1.09785	0.0012791
chr7	18899564	18900219	DUX4	-1.13692	0.000749301
chr7	29376499	29377952	DUX4	-1.09994	6.658e-06
chr7	38271844	38273485	DUX4	-1.09354	1.33766e-05
chr7	50784516	50785444	DUX4	-1.08049	0.000891443
chr7	50817438	50818349	DUX4	-1.01083	0.000582475
chr7	69160801	69161466	DUX4	-1.09981	4.66077e-06
chr7	104613849	104614621	DUX4	-1.01157	6.77226e-05
chr7	121011874	121013616	DUX4	-1.04721	1.26721e-05
chr7	134617144	134618117	DUX4	-1.12421	0.00113487
chr7	140681777	140682798	DUX4	-1.31139	0.000148322
chr8	18613803	18614309	DUX4	-1.05738	0.00111337
chr8	39811574	39812256	DUX4	-1.26151	0.000279978
chr8	39827061	39828087	DUX4	-1.13435	0.000387341
chr8	41401822	41403132	DUX4	-1.00923	3.18033e-06
chr8	48592682	48593731	DUX4	-1.13652	1.70983e-05
chr8	90655244	90656004	DUX4	-1.37495	4.91427e-05
chr8	107730569	107731534	DUX4	-1.12126	4.77697e-05
chr8	130911981	130912764	DUX4	-1.04546	7.0238e-05
chr9	2026110	2027193	DUX4	-1.01605	0.000228034
chr9	27441264	27442500	DUX4	-1.11223	8.81845e-06
chr9	83727927	83729417	DUX4	-1.04445	8.83264e-09
chr9	114600532	114601133	DUX4	-1.01533	0.00109059
chr9	123994644	123995561	DUX4	-1.30794	9.88307e-06
chrX	13069580	13070219	DUX4	-1.0774	0.000619651
chrX	15767766	15769852	DUX4	-1.12957	1.40879e-05
chrX	19776453	19777023	DUX4	-1.03409	3.97651e-05
chrX	22986906	22988012	DUX4	-1.23243	0.00153798
chrX	41551551	41551997	DUX4	-1.07762	0.000273435
chrX	53992292	53992981	DUX4	-1.20662	0.00108772
chrX	69690084	69691202	DUX4	-1.10769	1.93359e-05
chrX	73196710	73197953	DUX4	-1.43617	4.61727e-05
chrX	100804727	100805982	DUX4	-1.19514	4.17956e-05
chrX	108776066	108776767	DUX4	-1.17147	1.60488e-05
chrX	109564902	109565241	DUX4	-1.16674	6.55358e-05
chrX	118772463	118773391	DUX4	-1.08399	0.000965382
chrX	131558091	131558604	DUX4	-1.15497	0.00013393
chrX	135352931	135353857	DUX4	-1.04828	8.57284e-05
chr1	1966410	1966711	DUX4	1.60342	4.69578e-07
chr1	1991011	1991312	DUX4	1.13341	8.88612e-05
chr1	2365807	2366121	DUX4	1.16215	0.000207201
chr1	2450851	2451736	DUX4	1.8389	2.42814e-10
chr1	3277468	3277949	DUX4	1.24217	0.00013452
chr1	3676372	3676673	DUX4	1.03401	4.24729e-05
chr1	3757913	3758287	DUX4	1.28623	8.51117e-08
chr1	3786407	3786713	DUX4	1.29069	8.00914e-05
chr1	4897372	4897673	DUX4	1.35645	2.68571e-06
chr1	5955783	5956084	DUX4	1.45299	1.86959e-06
chr1	6953171	6953612	DUX4	2.39022	8.03018e-13
chr1	6995279	6995580	DUX4	1.16966	0.000920746
chr1	7143835	7144136	DUX4	1.55752	3.85782e-07
chr1	7144254	7144873	DUX4	1.1062	0.00114758
chr1	8659779	8660080	DUX4	1.53535	5.39747e-09
chr1	8691300	8691601	DUX4	1.79551	3.54466e-11
chr1	8693298	8693994	DUX4	1.07051	2.96851e-05
chr1	10814656	10814957	DUX4	1.42567	8.70949e-08
chr1	11556516	11556817	DUX4	1.35897	4.75852e-07
chr1	11628702	11629003	DUX4	1.10941	0.000809993
chr1	14504494	14504795	DUX4	1.24417	5.30502e-05
chr1	19225288	19225589	DUX4	1.33751	3.10863e-09
chr1	20576980	20577661	DUX4	1.04873	3.35221e-05
chr1	24892092	24892393	DUX4	1.0563	8.20881e-07
chr1	26536437	26537134	DUX4	1.11413	1.0864e-06
chr1	29456306	29456930	DUX4	1.04701	0.000482011
chr1	31793875	31794176	DUX4	1.51096	4.82852e-07
chr1	37740726	37741027	DUX4	1.20091	5.199e-06
chr1	37833450	37833751	DUX4	1.17293	0.000149546
chr1	37836311	37836612	DUX4	1.01515	0.000808234
chr1	37837927	37838228	DUX4	1.11744	1.02966e-05
chr1	37848039	37848340	DUX4	1.37497	2.22601e-07
chr1	41857348	41857860	DUX4	1.13876	1.26984e-06
chr1	42208949	42209250	DUX4	1.36748	2.77207e-09
chr1	42442015	42442496	DUX4	1.60445	2.3398e-07
chr1	43733068	43733369	DUX4	1.65458	1.64452e-08
chr1	43926589	43927136	DUX4	1.55334	6.06637e-07
chr1	46786592	46787157	DUX4	2.88914	1.38871e-21
chr1	46797425	46798245	DUX4	1.30647	8.68337e-11
chr1	51633874	51634175	DUX4	1.01231	0.000731805
chr1	52181059	52181360	DUX4	1.56996	1.08422e-09
chr1	52452263	52452741	DUX4	1.06505	6.54223e-07
chr1	53587021	53587651	DUX4	1.12831	0.000973278
chr1	54646401	54646772	DUX4	1.24085	7.49146e-08
chr1	55572583	55573153	DUX4	1.78272	5.05599e-10
chr1	55803572	55804471	DUX4	1.39428	3.74641e-09
chr1	58897890	58898955	DUX4	1.58427	6.64096e-09
chr1	59348833	59349888	DUX4	1.10116	5.90359e-06
chr1	60391977	60392639	DUX4	1.12421	0.000482347
chr1	61013345	61013890	DUX4	1.15043	5.93137e-05
chr1	61693553	61694146	DUX4	1.10977	1.44056e-06
chr1	62650258	62650559	DUX4	1.29736	5.3988e-07
chr1	62834399	62834887	DUX4	1.68773	4.52895e-12
chr1	62849981	62850614	DUX4	1.24568	5.01389e-06
chr1	63880297	63881023	DUX4	1.39093	2.73152e-09
chr1	64210787	64211238	DUX4	1.39735	8.45682e-06
chr1	64534926	64535317	DUX4	1.09718	0.00162694
chr1	64577061	64577627	DUX4	1.24073	7.19906e-07
chr1	66749238	66749717	DUX4	1.15962	9.58594e-07
chr1	66785907	66786208	DUX4	1.24503	9.46387e-07
chr1	66959909	66960571	DUX4	1.30857	8.95252e-05
chr1	68402862	68403297	DUX4	1.33064	1.15932e-06
chr1	71872624	71872925	DUX4	1.26441	2.08337e-05
chr1	75772415	75772919	DUX4	2.11909	1.85968e-08
chr1	78881677	78881978	DUX4	1.03634	0.000188721
chr1	79320965	79321266	DUX4	1.58307	4.19999e-06
chr1	79579189	79579877	DUX4	1.48713	3.15837e-07
chr1	80525346	80526017	DUX4	1.53932	2.10058e-08
chr1	80710531	80710832	DUX4	1.49919	3.44481e-05
chr1	85929397	85931172	DUX4	1.62224	1.14874e-05
chr1	86069949	86070400	DUX4	1.24474	3.78644e-07
chr1	87230625	87231097	DUX4	1.60494	8.31261e-07
chr1	87320003	87320304	DUX4	1.49775	1.27661e-09
chr1	88038361	88038900	DUX4	2.09413	5.30032e-12
chr1	88640863	88641633	DUX4	1.00833	2.22924e-06
chr1	88655317	88655625	DUX4	1.31333	3.25268e-05
chr1	89354369	89355011	DUX4	1.01596	1.93492e-07
chr1	89685560	89686262	DUX4	1.36016	1.68219e-07
chr1	90029819	90030120	DUX4	1.00338	5.83168e-06
chr1	90032253	90032793	DUX4	1.20701	3.07702e-06
chr1	90181257	90181609	DUX4	1.40818	1.10412e-05
chr1	90597301	90598229	DUX4	1.50714	1.12381e-10
chr1	91172282	91172797	DUX4	1.09387	0.00152104
chr1	91654657	91654958	DUX4	1.2636	1.67469e-05
chr1	91869631	91870475	DUX4	1.06596	0.000129223
chr1	92828105	92828406	DUX4	1.17727	2.29585e-05
chr1	92828475	92828914	DUX4	1.02014	0.000421193
chr1	95269043	95269344	DUX4	1.3909	1.37106e-06
chr1	97658031	97658607	DUX4	1.3225	8.36408e-07
chr1	97664341	97665035	DUX4	1.53782	8.79203e-09
chr1	97745764	97746065	DUX4	1.25587	5.96411e-05
chr1	98117571	98117872	DUX4	1.18333	0.00042639
chr1	98120406	98120707	DUX4	1.7838	8.24267e-09
chr1	98130138	98130580	DUX4	1.08598	7.27214e-06
chr1	101827673	101828204	DUX4	2.19763	1.12939e-12
chr1	102665401	102665702	DUX4	1.08665	3.22669e-05
chr1	108638288	108639053	DUX4	1.8796	4.00672e-14
chr1	109152168	109152976	DUX4	1.2768	1.34533e-07
chr1	109407897	109408198	DUX4	1.21539	2.89755e-07
chr1	110811747	110812048	DUX4	1.15162	5.68813e-06
chr1	111911723	111912271	DUX4	1.31495	0.0006954
chr1	112286302	112286603	DUX4	1.19972	1.86542e-05
chr1	115997429	115997730	DUX4	1.01647	0.000252233
chr1	145684234	145684535	DUX4	1.16933	0.000817234
chr1	146541739	146542040	DUX4	1.21951	3.84307e-05
chr1	147306206	147306679	DUX4	1.89547	2.38385e-07
chr1	151771170	151771471	DUX4	1.41938	1.09139e-09
chr1	154791412	154791766	DUX4	1.29137	2.94458e-07
chr1	156314000	156314483	DUX4	1.89417	3.5083e-12
chr1	161321062	161321642	DUX4	1.09301	2.54839e-06
chr1	162441190	162441491	DUX4	1.12523	3.61572e-06
chr1	162488707	162489149	DUX4	1.19757	3.45088e-08
chr1	163024761	163025062	DUX4	1.11188	2.44252e-05
chr1	163344210	163344608	DUX4	2.51472	1.65066e-13
chr1	163441785	163442437	DUX4	2.47147	4.1842e-15
chr1	163466300	163466601	DUX4	1.53835	9.42282e-07
chr1	168514831	168515132	DUX4	1.17092	9.69965e-06
chr1	169656793	169657094	DUX4	1.89674	1.10113e-13
chr1	171633061	171633749	DUX4	1.74843	1.24304e-11
chr1	171870340	171870641	DUX4	1.29896	1.97921e-07
chr1	172531760	172532178	DUX4	1.11763	1.13987e-06
chr1	172610624	172610925	DUX4	1.75306	2.57969e-11
chr1	173023014	173023315	DUX4	1.0297	0.000551555
chr1	173384669	173384970	DUX4	1.12733	3.58828e-05
chr1	175098653	175099283	DUX4	1.67362	1.20504e-09
chr1	175613313	175613823	DUX4	1.5268	4.66727e-09
chr1	175652588	175653062	DUX4	1.21944	1.89956e-08
chr1	175703835	175704136	DUX4	1.18898	5.99526e-06
chr1	177224577	177225131	DUX4	1.09593	0.000130767
chr1	179372556	179372857	DUX4	1.02994	4.02937e-06
chr1	180896339	180896640	DUX4	1.452	1.12941e-11
chr1	182563600	182564115	DUX4	1.49216	1.05033e-09
chr1	182640523	182641862	DUX4	1.00606	3.05345e-07
chr1	183813820	183814177	DUX4	1.27293	1.92581e-08
chr1	184475571	184475872	DUX4	1.11002	1.96145e-05
chr1	185543612	185543913	DUX4	1.02271	4.31659e-06
chr1	185572098	185572886	DUX4	1.34768	3.28274e-05
chr1	189751481	189751782	DUX4	1.38089	1.0444e-06
chr1	190724389	190724817	DUX4	1.33913	4.04612e-07
chr1	191721427	191721728	DUX4	1.01116	0.000610986
chr1	198363766	198364067	DUX4	1.40371	6.81952e-07
chr1	199898769	199899070	DUX4	1.1726	3.34283e-05
chr1	200250333	200250634	DUX4	1.05879	1.47996e-05
chr1	201236964	201237265	DUX4	1.33495	7.20622e-08
chr1	205244309	205244610	DUX4	1.04751	1.40793e-06
chr1	206282691	206282992	DUX4	1.1237	4.81971e-05
chr1	206554381	206554682	DUX4	1.40007	3.8961e-07
chr1	206618965	206619490	DUX4	1.12521	5.43357e-07
chr1	210379682	210380095	DUX4	1.28455	2.58493e-07
chr1	212098455	212098774	DUX4	1.02461	0.000719287
chr1	212972982	212973455	DUX4	1.38278	2.36815e-09
chr1	218030086	218030387	DUX4	1.71226	2.28942e-08
chr1	218085884	218086331	DUX4	1.65055	9.82392e-12
chr1	219334297	219334871	DUX4	1.33399	8.13912e-07
chr1	219721644	219722046	DUX4	1.31426	6.91441e-07
chr1	222464174	222464475	DUX4	1.55625	9.35511e-10
chr1	223687468	223688235	DUX4	2.2903	5.24362e-12
chr1	223959161	223959462	DUX4	1.41753	2.26278e-09
chr1	223959543	223960064	DUX4	2.02524	1.25004e-15
chr1	224268177	224268478	DUX4	1.32489	5.62605e-05
chr1	224959813	224960199	DUX4	1.03812	6.08333e-05
chr1	226160622	226161164	DUX4	1.28462	2.03933e-10
chr1	226797078	226797824	DUX4	1.66898	2.68916e-10
chr1	227133114	227133821	DUX4	1.06169	0.000743514
chr1	229516279	229516604	DUX4	1.66525	1.29266e-07
chr1	230499426	230500067	DUX4	2.00344	1.93732e-12
chr1	230595225	230595526	DUX4	1.22206	0.00151298
chr1	232292587	232292888	DUX4	1.17972	0.000109987
chr1	232410685	232411214	DUX4	1.30581	7.74305e-05
chr1	232573992	232574473	DUX4	1.15235	2.3798e-05
chr1	233508021	233508322	DUX4	1.28008	4.18817e-07
chr1	234081247	234081548	DUX4	1.32424	2.2969e-07
chr1	234947541	234948094	DUX4	1.03409	0.00122394
chr1	235369873	235371085	DUX4	1.33009	7.13198e-05
chr1	242953147	242953647	DUX4	1.49898	3.03153e-05
chr1	245887993	245888444	DUX4	1.01487	8.11119e-07
chr10	151027	151459	DUX4	1.18	0.00070284
chr10	405018	405319	DUX4	1.1949	6.79125e-05
chr10	1335549	1336039	DUX4	1.21038	3.41381e-06
chr10	1588355	1588656	DUX4	1.37361	6.68586e-08
chr10	1603682	1603983	DUX4	1.66663	4.52697e-13
chr10	3096401	3096888	DUX4	2.03143	1.56108e-13
chr10	6542621	6542922	DUX4	1.64545	1.17208e-06
chr10	6599991	6600568	DUX4	1.20114	3.00326e-05
chr10	6660914	6661215	DUX4	1.07991	2.06431e-05
chr10	6666734	6667405	DUX4	1.17338	2.20526e-06
chr10	6667443	6667744	DUX4	1.69288	3.35311e-07
chr10	7714489	7714988	DUX4	2.03938	1.39564e-08
chr10	10118555	10118920	DUX4	1.75638	2.35396e-10
chr10	10167617	10167918	DUX4	1.56006	3.98352e-09
chr10	11872202	11872503	DUX4	1.1619	7.10335e-06
chr10	12160543	12160844	DUX4	1.01264	0.000360137
chr10	12769485	12769786	DUX4	1.74095	7.70359e-12
chr10	13225683	13225984	DUX4	1.0976	0.000171031
chr10	15145342	15145847	DUX4	1.38624	7.09052e-09
chr10	15266191	15266566	DUX4	1.09163	7.60171e-07
chr10	18722011	18722312	DUX4	1.49101	2.47995e-08
chr10	20163270	20163571	DUX4	1.37935	2.14756e-07
chr10	20374058	20374359	DUX4	1.20507	3.61341e-06
chr10	21372611	21373314	DUX4	1.27863	0.000134105
chr10	21959159	21959460	DUX4	1.16159	1.74853e-05
chr10	21976413	21976714	DUX4	1.69311	1.39302e-11
chr10	23363941	23364242	DUX4	1.80615	2.2396e-13
chr10	26681910	26682490	DUX4	1.49821	1.60079e-08
chr10	26682669	26683097	DUX4	1.1152	1.06661e-05
chr10	26683143	26683444	DUX4	1.17151	1.3716e-05
chr10	27356960	27357261	DUX4	1.0842	1.8114e-05
chr10	29649073	29649805	DUX4	1.5252	3.36172e-05
chr10	31682591	31683163	DUX4	1.90069	3.92685e-11
chr10	31982260	31982879	DUX4	1.16096	0.000236746
chr10	33425225	33425526	DUX4	2.14847	3.65402e-14
chr10	33453114	33453415	DUX4	1.16718	3.08144e-06
chr10	43202717	43203084	DUX4	1.52459	1.12521e-08
chr10	43203117	43203418	DUX4	1.98537	1.74006e-07
chr10	44269688	44270004	DUX4	1.0637	0.00117703
chr10	44292137	44292438	DUX4	1.14286	1.97542e-05
chr10	44400269	44400570	DUX4	1.46398	2.99792e-08
chr10	44437804	44439527	DUX4	1.25808	0.00062474
chr10	44739566	44739867	DUX4	1.22574	1.77747e-05
chr10	44970073	44970374	DUX4	1.52345	1.48235e-08
chr10	45006655	45007027	DUX4	1.32439	1.14409e-07
chr10	50253778	50254079	DUX4	1.33527	1.73438e-07
chr10	50644917	50645218	DUX4	1.03053	4.64594e-06
chr10	50845365	50845666	DUX4	1.34586	3.27416e-06
chr10	52462808	52463109	DUX4	1.71865	2.95902e-06
chr10	53228115	53228482	DUX4	2.39375	1.51119e-11
chr10	55144182	55144483	DUX4	1.58771	2.79254e-08
chr10	55397688	55398120	DUX4	1.04494	0.000661469
chr10	56202501	56202802	DUX4	1.14435	3.2317e-05
chr10	57361488	57361953	DUX4	1.43634	4.07222e-05
chr10	59709930	59710559	DUX4	1.43238	1.18143e-08
chr10	59710637	59710938	DUX4	2.11105	7.76218e-13
chr10	59723239	59723540	DUX4	1.25181	1.0722e-05
chr10	59842235	59842639	DUX4	1.55845	1.34295e-11
chr10	60225453	60225754	DUX4	1.57529	1.98456e-08
chr10	60407662	60407963	DUX4	1.06139	0.000127706
chr10	61030859	61031235	DUX4	1.29001	1.3438e-08
chr10	61603484	61603785	DUX4	1.38396	2.7713e-09
chr10	62677172	62677473	DUX4	2.51544	1.95527e-17
chr10	63084562	63085249	DUX4	1.23287	4.96131e-05
chr10	63198169	63198692	DUX4	1.19307	7.39309e-05
chr10	63677056	63677357	DUX4	1.76002	9.52515e-09
chr10	65602482	65602783	DUX4	1.64655	6.63745e-11
chr10	65773633	65774281	DUX4	1.13613	5.18933e-07
chr10	67693632	67694218	DUX4	1.74861	6.44462e-10
chr10	75728871	75729434	DUX4	1.48352	3.06256e-09
chr10	75966205	75967206	DUX4	1.62198	1.30884e-10
chr10	78801215	78801967	DUX4	1.2366	0.000118295
chr10	80143953	80144254	DUX4	1.3542	3.26437e-06
chr10	83439029	83439393	DUX4	1.30971	0.000105106
chr10	84384957	84385557	DUX4	1.38818	1.498e-05
chr10	86981507	86981931	DUX4	1.32046	0.000338842
chr10	86984123	86984424	DUX4	1.53403	1.41325e-05
chr10	88012338	88012639	DUX4	1.17997	8.30317e-06
chr10	88012715	88013016	DUX4	1.16551	1.56984e-05
chr10	88070960	88071261	DUX4	1.15819	4.15789e-05
chr10	92855800	92856389	DUX4	1.45328	1.80888e-06
chr10	92900484	92901024	DUX4	1.62743	5.2399e-10
chr10	93049251	93049552	DUX4	1.04376	3.89362e-06
chr10	96996870	96997403	DUX4	2.24542	3.16709e-13
chr10	97073492	97074400	DUX4	1.04141	5.41569e-05
chr10	97842273	97842758	DUX4	1.16976	5.15612e-06
chr10	98982126	98982427	DUX4	1.68632	2.87834e-09
chr10	104308789	104309329	DUX4	1.92688	6.14175e-11
chr10	107302013	107302451	DUX4	1.96429	7.31816e-11
chr10	109335591	109335892	DUX4	1.27947	5.43663e-06
chr10	110874780	110875247	DUX4	1.60367	3.8055e-12
chr10	115022766	115023067	DUX4	1.10484	0.000129
chr10	115094247	115094686	DUX4	1.43275	2.0451e-10
chr10	115468148	115468740	DUX4	1.82378	2.54653e-13
chr10	115711502	115712029	DUX4	1.63527	3.03553e-12
chr10	116031508	116031809	DUX4	1.07786	0.000103389
chr10	116570227	116570528	DUX4	1.16662	2.48525e-07
chr10	116571513	116572030	DUX4	1.00638	0.00044463
chr10	117809955	117810256	DUX4	1.19003	1.44959e-05
chr10	117977680	117978389	DUX4	2.02641	1.31941e-06
chr10	118525982	118526994	DUX4	1.14865	2.53611e-05
chr10	119659784	119660160	DUX4	1.02494	4.28592e-05
chr10	120575841	120576435	DUX4	1.59171	5.9459e-10
chr10	122838443	122839003	DUX4	1.43516	3.05027e-09
chr10	127161620	127162225	DUX4	1.41328	0.000429124
chr10	128974046	128974498	DUX4	1.18347	0.000184776
chr10	129009225	129009526	DUX4	1.29232	0.000811788
chr10	129135913	129136283	DUX4	1.88354	4.70074e-08
chr10	129151495	129152218	DUX4	1.31972	0.000406646
chr10	129304352	129304705	DUX4	1.37955	1.39782e-05
chr10	131694346	131694647	DUX4	1.79723	4.13461e-09
chr10	132675065	132675366	DUX4	1.44909	3.23542e-06
chr10	132710365	132710747	DUX4	1.58916	7.67706e-08
chr11	8263847	8264387	DUX4	1.04654	0.000101517
chr11	11589395	11589813	DUX4	1.53639	7.67742e-06
chr11	11589928	11590543	DUX4	2.32885	3.62869e-11
chr11	13833413	13833714	DUX4	1.02315	2.67781e-05
chr11	14314960	14315261	DUX4	1.28889	1.92061e-07
chr11	14604860	14605161	DUX4	1.64243	7.45897e-13
chr11	14605210	14605511	DUX4	1.04213	8.98717e-07
chr11	16092262	16093014	DUX4	1.12336	1.09644e-06
chr11	16103396	16103793	DUX4	1.38217	5.43051e-07
chr11	18654778	18655079	DUX4	1.5673	1.39775e-09
chr11	19198160	19198543	DUX4	1.27723	3.07508e-05
chr11	20638703	20639266	DUX4	1.50821	4.62864e-11
chr11	21832305	21832606	DUX4	1.72243	1.4857e-06
chr11	21832972	21833273	DUX4	1.17586	2.7182e-05
chr11	27567461	27567889	DUX4	1.45115	3.73264e-06
chr11	30529989	30530457	DUX4	1.00017	0.00157925
chr11	30581509	30582155	DUX4	2.05322	1.54541e-06
chr11	30594488	30594858	DUX4	1.26822	0.000823171
chr11	30600605	30600906	DUX4	1.5945	0.000217089
chr11	30605424	30606521	DUX4	1.67716	0.000111748
chr11	30626443	30626978	DUX4	1.73876	1.27543e-05
chr11	30656757	30657275	DUX4	2.19739	2.80779e-09
chr11	31935318	31936030	DUX4	1.31384	0.000453063
chr11	34283185	34283558	DUX4	1.39651	2.65171e-09
chr11	35973254	35973555	DUX4	1.14375	0.000131951
chr11	35974625	35975286	DUX4	2.05765	6.77601e-13
chr11	36073495	36073949	DUX4	1.29308	1.00862e-06
chr11	36225361	36225805	DUX4	1.05046	8.65777e-05
chr11	36549697	36549998	DUX4	1.30624	8.56117e-05
chr11	36659846	36660418	DUX4	1.27096	2.81767e-07
chr11	45089574	45089875	DUX4	1.68892	6.0405e-11
chr11	47929570	47930084	DUX4	1.06219	2.25132e-05
chr11	48387312	48387901	DUX4	1.39418	2.5845e-09
chr11	57183475	57183776	DUX4	1.02999	0.00111943
chr11	59182412	59182984	DUX4	1.13515	8.55137e-06
chr11	61017678	61017979	DUX4	1.43072	4.13241e-06
chr11	61370410	61370944	DUX4	1.2981	2.27344e-05
chr11	62077429	62077730	DUX4	1.26482	1.78106e-07
chr11	64746369	64746670	DUX4	1.09204	4.95772e-05
chr11	65215435	65215800	DUX4	1.15965	1.08162e-06
chr11	68364359	68364766	DUX4	1.05252	0.000365653
chr11	70370235	70370536	DUX4	1.11161	3.5453e-06
chr11	73576420	73576721	DUX4	1.39264	9.88801e-09
chr11	75289018	75289319	DUX4	1.45985	1.82651e-09
chr11	76504503	76504832	DUX4	1.42083	0.000165697
chr11	77341400	77342529	DUX4	1.19871	1.70452e-05
chr11	77439839	77440140	DUX4	1.7728	9.95031e-13
chr11	78448735	78449036	DUX4	1.89673	4.53743e-09
chr11	78451572	78451873	DUX4	2.0052	3.30901e-10
chr11	78904644	78905139	DUX4	1.71239	1.09642e-10
chr11	79157677	79158349	DUX4	1.43956	6.62751e-11
chr11	79396289	79396590	DUX4	1.17226	8.56113e-05
chr11	79450352	79451138	DUX4	1.2309	1.27976e-06
chr11	79765675	79766121	DUX4	1.58072	3.01788e-08
chr11	80485999	80486383	DUX4	1.26989	1.14901e-07
chr11	82461572	82462163	DUX4	1.09885	0.000611666
chr11	83261223	83261659	DUX4	1.10214	0.000108069
chr11	83388812	83389113	DUX4	1.0298	0.000369274
chr11	84333619	84334151	DUX4	1.29936	2.12134e-06
chr11	84501699	84502359	DUX4	1.86506	7.06295e-07
chr11	85096214	85096656	DUX4	1.55253	4.21653e-10
chr11	85141850	85142482	DUX4	1.22262	5.19916e-05
chr11	85667468	85667806	DUX4	1.12515	1.1241e-06
chr11	86063699	86064079	DUX4	1.06576	5.3861e-06
chr11	87164451	87165842	DUX4	2.47249	2.50417e-14
chr11	90897007	90897523	DUX4	1.12633	0.000336776
chr11	92654220	92654521	DUX4	1.19439	1.85701e-05
chr11	92882966	92883360	DUX4	1.31916	4.16106e-07
chr11	94004984	94005285	DUX4	1.73485	3.64261e-08
chr11	94037476	94038073	DUX4	1.00513	3.68711e-06
chr11	94067413	94067714	DUX4	1.26791	5.98072e-07
chr11	94844812	94845378	DUX4	1.43404	1.93147e-11
chr11	95444318	95444676	DUX4	1.15122	0.000294157
chr11	95628899	95629340	DUX4	1.12105	0.000144308
chr11	96565250	96565730	DUX4	1.27804	3.70073e-06
chr11	97050977	97051428	DUX4	1.09671	1.56749e-05
chr11	98221974	98222275	DUX4	1.12001	0.000116145
chr11	100610463	100610764	DUX4	1.16684	1.425e-05
chr11	101716328	101716850	DUX4	1.01524	1.04357e-05
chr11	102139051	102139820	DUX4	1.21291	0.000474552
chr11	102297633	102297934	DUX4	1.0356	0.000358916
chr11	104198835	104199510	DUX4	1.34885	5.56818e-08
chr11	109169436	109169957	DUX4	1.11746	8.89103e-05
chr11	111664518	111664997	DUX4	1.71417	4.62682e-07
chr11	112645463	112646020	DUX4	1.06265	0.000437285
chr11	112705010	112705553	DUX4	1.48421	1.58098e-07
chr11	112706206	112706507	DUX4	1.12788	6.99604e-05
chr11	114099256	114100002	DUX4	1.18024	1.17848e-06
chr11	114103960	114104825	DUX4	1.31188	6.28757e-05
chr11	114104968	114105269	DUX4	1.03538	8.00778e-05
chr11	114327560	114327984	DUX4	1.44981	6.5317e-09
chr11	114398064	114398365	DUX4	1.08565	0.000248974
chr11	115071949	115072250	DUX4	1.2964	1.48475e-06
chr11	117390372	117390673	DUX4	1.02013	0.000263254
chr11	118608466	118608767	DUX4	1.64045	2.39555e-12
chr11	118613561	118613862	DUX4	1.05478	2.60927e-06
chr11	121229420	121230034	DUX4	1.09121	2.93128e-07
chr11	122821711	122822287	DUX4	2.13534	1.3493e-13
chr11	122944332	122944704	DUX4	1.01991	0.000139699
chr11	126059052	126059857	DUX4	1.29039	2.18363e-05
chr11	126485424	126485996	DUX4	1.70133	3.73624e-13
chr11	126609352	126610020	DUX4	1.31407	7.91028e-06
chr11	127688389	127688874	DUX4	1.33853	1.08743e-05
chr11	128314261	128314562	DUX4	1.27141	6.60787e-07
chr11	129265204	129265505	DUX4	1.3585	7.68621e-06
chr11	130405265	130405788	DUX4	2.0009	5.01497e-09
chr11	130420686	130421139	DUX4	1.73782	5.56903e-09
chr11	130424200	130424501	DUX4	1.91168	1.10288e-10
chr11	130562176	130562477	DUX4	1.22184	4.99133e-05
chr11	130945829	130946189	DUX4	1.50864	2.33972e-08
chr11	130964833	130965854	DUX4	2.49064	3.16208e-11
chr11	131091832	131092262	DUX4	1.28578	3.41466e-06
chr11	131241132	131241433	DUX4	1.24329	0.000163347
chr11	131262215	131262516	DUX4	1.36559	1.09651e-05
chr11	131300377	131301018	DUX4	1.42468	9.74252e-08
chr11	131369330	131370002	DUX4	1.39506	1.07204e-09
chr11	131808138	131808538	DUX4	1.69128	5.01429e-07
chr11	133679374	133679675	DUX4	1.15529	0.000123711
chr11	133679816	133680357	DUX4	1.16248	2.40089e-05
chr11	134284738	134286041	DUX4	1.1028	0.000596408
chr11	134295543	134296171	DUX4	2.68895	1.73631e-19
chr11	134315273	134315770	DUX4	1.41488	4.01507e-06
chr11	134594132	134594805	DUX4	1.10959	1.35568e-05
chr11	134775751	134776308	DUX4	1.07784	0.000163496
chr12	904145	904846	DUX4	1.31426	0.000117479
chr12	1358994	1359415	DUX4	1.35484	9.79689e-07
chr12	2193754	2194476	DUX4	1.30263	5.78193e-06
chr12	3344636	3344937	DUX4	1.46028	5.26967e-09
chr12	5831206	5831507	DUX4	1.32598	0.000317717
chr12	5846355	5846656	DUX4	1.19203	8.61049e-05
chr12	8908373	8908962	DUX4	1.37341	4.50695e-05
chr12	10123597	10124113	DUX4	1.36987	2.36086e-05
chr12	10606980	10607362	DUX4	1.17968	3.5387e-05
chr12	13526554	13526873	DUX4	1.12182	0.000435915
chr12	14298817	14299257	DUX4	1.2888	4.89512e-07
chr12	15378512	15379099	DUX4	1.45792	1.63505e-05
chr12	16351355	16352164	DUX4	1.48596	0.000301796
chr12	17262096	17262397	DUX4	1.37078	5.13561e-05
chr12	17626999	17627445	DUX4	1.20589	1.34073e-05
chr12	20781467	20781995	DUX4	1.14377	2.30084e-05
chr12	20784691	20784992	DUX4	1.35263	2.10805e-06
chr12	20785120	20785590	DUX4	1.31393	2.88468e-06
chr12	20798325	20799092	DUX4	1.83655	1.95488e-14
chr12	20875119	20875420	DUX4	1.21623	7.14403e-06
chr12	24899829	24900130	DUX4	1.12247	6.63116e-06
chr12	24962771	24963072	DUX4	1.10814	0.000362647
chr12	25566575	25566876	DUX4	1.12261	0.000273928
chr12	25567852	25568224	DUX4	1.13305	1.109e-05
chr12	26520732	26521033	DUX4	1.58493	1.79553e-08
chr12	26961920	26962815	DUX4	1.57068	8.45254e-11
chr12	26962927	26963228	DUX4	1.50196	1.57715e-07
chr12	27997035	27997336	DUX4	1.88028	3.99949e-12
chr12	29306185	29306542	DUX4	1.20384	4.41721e-08
chr12	30844073	30844374	DUX4	1.27995	2.4428e-06
chr12	31937062	31937508	DUX4	1.19731	3.74466e-05
chr12	32183876	32184495	DUX4	1.43542	4.15493e-09
chr12	33418862	33419163	DUX4	1.28872	5.16515e-05
chr12	41582003	41583160	DUX4	1.14002	0.000792319
chr12	41620744	41621178	DUX4	1.42334	3.25278e-06
chr12	41674275	41674779	DUX4	1.22918	2.61752e-06
chr12	42396968	42397269	DUX4	1.10145	4.74847e-06
chr12	49433155	49433474	DUX4	1.01438	5.36734e-06
chr12	50202854	50203742	DUX4	1.31218	1.32634e-06
chr12	50203939	50204240	DUX4	1.10403	4.03701e-05
[truncated: 40,755 more rows]
