# Supplementary material for: Epigenomic mapping reveals distinct B cell acute lymphoblastic leukemia chromatin architectures and regulators
Source: Cell Genom. 2023 Nov 20;3(12):100442. doi: 10.1016/j.xgen.2023.100442 (PMC10726428; doi:10.1016/j.xgen.2023.100442)
Supplement: Table S8. List of ATAC-QTLs, related to Figure 7 [file mmc10.xlsx]

## Sheet: Table S8
TABLE S8: List of ATAC-QTLs, related to Figure 7.
chr	location	effect size (alt vs ref)
chr1	911595	-0.07418
chr1	1015716	-0.155306
chr1	1072613	0.071414
chr1	1109195	-0.1107
chr1	1430707	-0.228019
chr1	1625606	0.207231
chr1	1692321	0.133913
chr1	1773674	0.097819
chr1	2757103	-0.26544
chr1	3089060	0.1818
chr1	3369824	0.083156
chr1	3494079	-0.092841
chr1	3514751	-0.072482
chr1	3759937	0.134996
chr1	3774138	-0.034184
chr1	3816508	0.078938
chr1	3820005	-0.270199
chr1	4105405	-0.099762
chr1	4237162	0.253141
chr1	6140554	-0.199996
chr1	6526008	-0.113862
chr1	7074053	-0.144818
chr1	7887605	-0.188813
chr1	7916676	-0.179243
chr1	7962954	0.140473
chr1	7973170	0.13399
chr1	8484823	0.096864
chr1	8960153	0.180043
chr1	9129945	0.086232
chr1	9153885	-0.143211
chr1	9170878	-0.162863
chr1	9486033	0.082568
chr1	9686424	-0.06757
chr1	9942118	0.125381
chr1	10978942	0.084246
chr1	11033797	0.136159
chr1	11740812	0.07786
chr1	11809402	-0.161285
chr1	11968377	-0.062159
chr1	12100942	-0.208954
chr1	14000873	-0.103272
chr1	15033508	-0.138828
chr1	15082319	0.166867
chr1	15240457	0.134458
chr1	15481130	0.075104
chr1	15483191	-0.096378
chr1	23031406	-0.119483
chr1	23446441	0.069174
chr1	23940112	0.081815
chr1	24054800	0.132138
chr1	24223245	0.256916
chr1	24516880	0.065889
chr1	24740225	-0.089554
chr1	24828929	0.113634
chr1	25876340	-0.195756
chr1	25929888	-0.194479
chr1	26297984	-0.081028
chr1	26527951	0.202257
chr1	26560745	-0.114962
chr1	26617578	-0.112526
chr1	26644079	0.063459
chr1	26690383	0.082559
chr1	27709858	0.141135
chr1	28641382	-0.189427
chr1	29450173	0.070185
chr1	29497820	-0.122312
chr1	29528412	-0.148377
chr1	29563059	0.075623
chr1	29875491	-0.232848
chr1	30028437	0.286913
chr1	30030070	-0.194495
chr1	30056731	0.155677
chr1	30113436	0.117911
chr1	31230099	0.076965
chr1	31255905	0.119215
chr1	31974846	0.147241
chr1	32135495	0.119001
chr1	32282903	-0.152141
chr1	33586199	0.178483
chr1	33646252	-0.0658
chr1	33921202	0.127916
chr1	34042560	-0.11103
chr1	34098756	0.150471
chr1	34592698	0.280401
chr1	36877723	-0.141713
chr1	36924676	0.090846
chr1	38155699	-0.164005
chr1	38367404	-0.123753
chr1	38455891	-0.057939
chr1	38461821	-0.159077
chr1	38964534	0.128473
chr1	39492462	-0.104391
chr1	39513709	-0.094009
chr1	39558211	-0.18767
chr1	39975408	-0.19037
chr1	40075458	-0.172743
chr1	40283051	-0.10265
chr1	40391752	-0.146735
chr1	41480795	0.105418
chr1	41487404	-0.154061
chr1	41832187	-0.064142
chr1	41845246	-0.227526
chr1	41962029	0.074277
chr1	42204406	-0.087684
chr1	42237357	0.087302
chr1	43408966	0.07
chr1	43424051	0.075408
chr1	43638185	0.102299
chr1	44399942	-0.071602
chr1	45187571	-0.105367
chr1	45965703	0.117858
chr1	46011005	-0.067041
chr1	46598903	0.046054
chr1	46670259	0.080762
chr1	46806703	-0.095693
chr1	46807597	-0.334155
chr1	46813663	-0.206945
chr1	47047441	0.11994
chr1	47669325	-0.207069
chr1	48191067	-0.149191
chr1	48450513	0.171826
chr1	48559463	0.125739
chr1	48937691	0.103285
chr1	49002874	0.110271
chr1	49122978	-0.150192
chr1	52372782	-0.137604
chr1	52831450	0.070276
chr1	53193046	0.085917
chr1	53387379	0.105896
chr1	53392908	0.144581
chr1	53392908	0.125062
chr1	53761755	-0.098266
chr1	53787673	-0.121796
chr1	54354935	-0.075466
chr1	54686374	-0.134657
chr1	55276044	-0.136421
chr1	55723817	-0.081379
chr1	56068394	-0.153911
chr1	57773313	0.142441
chr1	58856898	0.122492
chr1	59049479	-0.11272
chr1	59090251	-0.306204
chr1	59115781	0.090014
chr1	59204825	-0.115221
chr1	59399455	-0.107334
chr1	59409822	0.062684
chr1	60140247	0.127471
chr1	60140247	0.122408
chr1	60164209	0.067309
chr1	60183913	0.216299
chr1	61007182	-0.155105
chr1	62107021	0.139477
chr1	62208244	-0.185663
chr1	62496360	0.138834
chr1	62596969	-0.191707
chr1	62752440	-0.087159
chr1	62762267	0.12532
chr1	62801540	-0.236849
chr1	63225699	-0.134005
chr1	64472419	-0.111337
chr1	64935975	0.163375
chr1	65360949	0.127571
chr1	65421058	-0.094923
chr1	65428102	-0.131091
chr1	65445542	-0.10332
chr1	65468195	0.09813
chr1	65885569	-0.052815
chr1	66955025	0.127445
chr1	66956685	0.309953
chr1	66961164	0.157928
chr1	67018791	0.139253
chr1	67044724	0.149398
chr1	67160884	0.190904
chr1	67198642	-0.194182
chr1	67520140	-0.066657
chr1	67577955	0.10544
chr1	68000580	-0.108365
chr1	68363580	0.159005
chr1	71880016	-0.124248
chr1	72171477	0.061849
chr1	72416284	0.155151
chr1	72416519	0.171463
chr1	72433690	-0.176162
chr1	72750500	-0.068692
chr1	75136980	-0.241809
chr1	75206325	-0.105922
chr1	75699182	-0.143351
chr1	75841662	-0.213743
chr1	76190037	-0.158184
chr1	76252335	-0.049914
chr1	76302437	-0.097526
chr1	76500938	0.223045
chr1	76518701	0.121459
chr1	76747128	0.166506
chr1	76751099	0.176158
chr1	76758281	-0.302678
chr1	77747248	-0.0902
chr1	77775014	0.206648
chr1	77981099	-0.142279
chr1	78006631	0.101095
chr1	83163903	0.151272
chr1	83199498	-0.197387
chr1	84803613	-0.158583
chr1	84805309	-0.173169
chr1	84972465	-0.227596
chr1	85170927	0.110741
chr1	85219425	-0.160828
chr1	85224860	0.11057
chr1	85410544	-0.168501
chr1	85421327	0.125629
chr1	85763899	-0.091747
chr1	86173943	0.100176
chr1	86847955	0.120354
chr1	86968058	-0.184548
chr1	87316168	0.182594
chr1	87324411	-0.144083
chr1	87430790	0.099524
chr1	87597457	-0.043235
chr1	89551669	-0.262601
chr1	90073853	-0.116373
chr1	90108721	-0.20616
chr1	90229313	0.048123
chr1	90265153	0.144342
chr1	90309519	0.060075
chr1	91191297	0.134217
chr1	91869990	0.107782
chr1	91995864	0.088979
chr1	92014136	-0.063768
chr1	92067349	-0.13177
chr1	92069188	0.160898
chr1	92179403	-0.07659
chr1	92330016	-0.155921
chr1	92393370	-0.11612
chr1	92738281	-0.122153
chr1	92877017	0.151679
chr1	93270444	0.205704
chr1	93426167	-0.172639
chr1	94057255	-0.217077
chr1	94234658	-0.112393
chr1	94282287	0.088961
chr1	94339844	0.142547
chr1	94532013	0.229693
chr1	94876282	0.110884
chr1	95008655	0.154591
chr1	95068035	0.068486
chr1	95181072	0.08257
chr1	95238613	-0.100126
chr1	95287370	-0.103594
chr1	95334512	0.135578
chr1	95700044	-0.066737
chr1	97918137	-0.102501
chr1	100015728	-0.22245
chr1	100250586	-0.175872
chr1	100259754	0.210219
chr1	100859992	0.106276
chr1	100880328	-0.158697
chr1	101046854	-0.126947
chr1	102944137	-0.086102
chr1	105249590	-0.141298
chr1	106605057	0.14084
chr1	106810917	-0.164069
chr1	108078183	0.095285
chr1	108393191	-0.104836
chr1	108440084	0.106052
chr1	108442952	0.061847
chr1	108457185	0.158431
chr1	108662439	0.075087
chr1	108743514	-0.246215
chr1	108757756	-0.139238
chr1	109490457	0.099914
chr1	109506387	0.10693
chr1	109632020	-0.222713
chr1	109696333	-0.117903
chr1	109817245	-0.069952
chr1	110069943	-0.190503
chr1	110198727	-0.041404
chr1	110246036	-0.11682
chr1	110255174	-0.196768
chr1	110346355	0.094188
chr1	110643535	0.122875
chr1	110786319	0.281712
chr1	110805041	0.142642
chr1	111740345	0.208242
chr1	111909604	-0.163757
chr1	112491575	-0.078762
chr1	114526260	0.112698
chr1	114620986	0.092381
chr1	114647017	-0.088283
chr1	115011487	-0.157272
chr1	116185296	-0.158471
chr1	117139056	-0.085592
chr1	117320907	0.099295
chr1	117671495	0.081365
chr1	117902353	-0.137363
chr1	118105554	0.198786
chr1	120154682	-0.084072
chr1	120159422	-0.15401
chr1	120164738	-0.251352
chr1	120217330	-0.143627
chr1	121293437	-0.089101
chr1	146555392	-0.128239
chr1	146579535	0.157837
chr1	147807110	-0.081358
chr1	147818267	-0.11469
chr1	147825732	-0.273625
chr1	149711898	-0.247095
chr1	149784163	-0.2428
chr1	150459715	0.071104
chr1	150551295	-0.07747
chr1	150743492	0.108531
chr1	151115752	-0.089319
chr1	153279274	0.161504
chr1	153297209	0.249357
chr1	153540573	0.153501
chr1	153590254	-0.212908
chr1	153600778	0.078206
chr1	153663447	0.172568
chr1	153856873	-0.122519
chr1	154127549	0.193938
chr1	154792269	-0.094424
chr1	154810016	-0.095452
chr1	154839799	0.159335
chr1	155035611	-0.080088
chr1	155779031	-0.144291
chr1	156211825	-0.124484
chr1	156326895	-0.097366
chr1	156348780	0.103765
chr1	156494916	-0.049577
chr1	156552711	-0.080963
chr1	156721032	-0.042729
chr1	157069588	0.235306
chr1	157938413	-0.190936
chr1	158087749	-0.270719
chr1	158118787	0.101751
chr1	158497163	0.272754
chr1	158686269	-0.128055
chr1	159791464	0.180598
chr1	159907367	0.13626
chr1	160136208	-0.155968
chr1	160150751	-0.156542
chr1	160236470	-0.095546
chr1	160407840	-0.108045
chr1	160519413	0.100928
chr1	160675269	-0.120763
chr1	161329401	-0.180786
chr1	161390815	0.091173
chr1	161493305	-0.056886
chr1	161500364	-0.06944
chr1	161536131	-0.140057
chr1	161582255	-0.104083
chr1	161591794	-0.130204
chr1	161676970	0.096443
chr1	161748056	0.135043
chr1	161903683	-0.078335
chr1	161931802	0.153672
chr1	161948127	-0.145989
chr1	162122448	-0.226227
chr1	162136904	0.140807
chr1	162609738	0.176699
chr1	162696248	0.142546
chr1	163384831	-0.131903
chr1	165567620	0.182463
chr1	165601365	-0.130147
chr1	165656104	0.16878
chr1	165819980	0.060596
chr1	165823040	0.094341
chr1	165896634	-0.177805
chr1	166459430	-0.174172
chr1	166894186	0.118437
chr1	167100551	-0.239777
chr1	167399761	-0.132282
chr1	167525350	0.138306
chr1	167569022	0.085336
chr1	167587813	0.09209
chr1	167596371	0.120687
chr1	167599533	-0.079012
chr1	167609474	-0.138692
chr1	167678728	-0.115909
chr1	167713516	-0.110156
chr1	167713516	-0.18949
chr1	168115202	-0.080975
chr1	168118292	-0.153947
chr1	168286740	0.108112
chr1	168441766	-0.136791
chr1	168543445	-0.186978
chr1	169057969	-0.139297
chr1	169060489	-0.144054
chr1	169519671	-0.150465
chr1	169645454	0.090715
chr1	169763814	0.16478
chr1	169778492	-0.107619
chr1	171158008	-0.130387
chr1	171772453	0.116335
chr1	172419901	0.099723
chr1	172612596	-0.067659
chr1	172733770	-0.121931
chr1	173145017	0.10668
chr1	173299064	-0.143065
chr1	173338494	-0.237069
chr1	173573649	-0.207411
chr1	174746540	0.149319
chr1	175014557	-0.177106
chr1	175124789	0.080542
chr1	175162805	0.029367
chr1	175579354	-0.177117
chr1	178922201	0.103582
chr1	179263356	0.047839
chr1	179335265	-0.038666
chr1	179772569	-0.114575
chr1	180163578	0.130255
chr1	180308175	-0.237513
chr1	180600724	0.053915
chr1	180923595	-0.095346
chr1	181048090	0.088047
chr1	182140185	0.251828
chr1	182309615	0.115371
chr1	182377181	0.142655
chr1	183113182	0.256577
chr1	183441991	0.047075
chr1	183602795	0.074095
chr1	183824421	0.131192
chr1	184813115	0.260351
chr1	185390570	-0.125642
chr1	185536309	0.068944
chr1	186373677	0.100874
chr1	186577925	0.131824
chr1	192545099	-0.158008
chr1	193073566	0.061835
chr1	193090865	0.131369
chr1	193091984	0.131364
chr1	193152317	0.107608
chr1	193538739	0.138782
chr1	194069559	-0.179265
chr1	194069559	-0.172988
chr1	194437243	-0.163365
chr1	195692080	-0.126339
chr1	196692672	0.181136
chr1	197151246	-0.158978
chr1	197313189	-0.239555
chr1	198207421	-0.099883
chr1	198593312	0.150436
chr1	198634250	-0.149386
chr1	198979818	0.123926
chr1	199058893	0.105929
chr1	199369875	0.058768
chr1	199559505	-0.117815
chr1	199743981	-0.154887
chr1	200669180	-0.238745
chr1	200856999	0.100933
chr1	201194287	-0.224369
chr1	201280163	0.113242
chr1	201425785	0.106932
chr1	201540382	0.318943
chr1	201554323	-0.147192
chr1	201679080	0.094289
chr1	201726557	0.11746
chr1	202095852	-0.073062
chr1	202140598	-0.189913
chr1	202163621	-0.112751
chr1	202197659	0.142737
chr1	202217105	0.133021
chr1	202433511	-0.194555
chr1	202598728	-0.14556
chr1	202779847	-0.083586
chr1	202830065	-0.0991
chr1	203009634	-0.085508
chr1	203051890	0.124452
chr1	203184766	0.105964
chr1	203582483	0.164747
chr1	204243732	-0.11122
chr1	204946668	0.123671
chr1	204953651	-0.262902
chr1	205254971	-0.057603
chr1	205512917	0.099707
chr1	205551832	-0.201704
chr1	205744138	0.044321
chr1	205782509	0.062615
chr1	205792680	-0.148856
chr1	205792680	-0.254935
chr1	206643772	-0.121178
chr1	206669958	-0.123466
chr1	206786004	-0.057707
chr1	206838034	0.060846
chr1	206877337	-0.12029
chr1	206896876	-0.107155
chr1	206904464	-0.125374
chr1	207673084	0.059552
chr1	207872507	-0.150615
chr1	207881489	-0.155916
chr1	208063808	-0.079468
chr1	208084043	-0.145235
chr1	208129132	0.133774
chr1	208210864	-0.203014
chr1	208338053	-0.123155
chr1	208409764	0.072218
chr1	208416758	0.061565
chr1	209798824	0.109652
chr1	209800341	-0.109029
chr1	209823354	0.106363
chr1	209832658	-0.095052
chr1	209849002	0.067244
chr1	209925058	-0.27019
chr1	209980027	0.178769
chr1	210899835	-0.177311
chr1	211701477	-0.151832
chr1	211705444	-0.174449
chr1	211780014	0.091444
chr1	211806496	-0.069129
chr1	211816995	0.065025
chr1	211822370	-0.220419
chr1	212336107	-0.115488
chr1	212336107	-0.084546
chr1	212418044	0.136236
chr1	212422580	-0.165496
chr1	212429194	0.081541
chr1	212441128	-0.107824
chr1	212458317	0.040137
chr1	212606744	-0.117172
chr1	212640982	-0.125097
chr1	212781389	-0.106393
chr1	212874932	-0.076349
chr1	212965469	0.0457
chr1	213005344	0.14581
chr1	213885704	-0.107177
chr1	214476052	0.151696
chr1	214536061	0.241203
chr1	214601233	-0.335951
chr1	214628635	0.119754
chr1	214672835	0.367486
chr1	214723448	0.192286
chr1	214731816	0.171676
chr1	215013891	-0.099972
chr1	215773846	0.178902
chr1	217087025	-0.255762
chr1	217098147	-0.252197
chr1	217200478	-0.200518
chr1	218647386	0.101784
chr1	218685232	0.102645
chr1	220873363	-0.166075
chr1	221047603	-0.147131
chr1	221101773	-0.127798
chr1	221247856	0.062734
chr1	221401218	0.12544
chr1	221967575	-0.173502
chr1	222014897	0.147429
chr1	222756807	-0.185411
chr1	222807131	0.084338
chr1	222829096	-0.081077
chr1	222962336	-0.161804
chr1	223799871	0.177859
chr1	223833971	0.11248
chr1	223840449	-0.118044
chr1	224380234	-0.157319
chr1	224433022	0.072503
chr1	224688598	-0.104896
chr1	224812101	0.086522
chr1	224906444	-0.111173
chr1	225971433	-0.156083
chr1	226127443	-0.239988
chr1	226299730	0.062031
chr1	226537868	-0.053951
chr1	226613492	-0.074333
chr1	226865290	0.083469
chr1	226896735	-0.186681
chr1	227073410	0.078839
chr1	227080459	0.066421
chr1	227177193	0.139676
chr1	228057761	-0.081918
chr1	228075647	-0.131354
chr1	228289843	-0.083452
chr1	228463292	-0.045894
chr1	229117978	-0.112156
chr1	229282778	-0.102513
chr1	229283997	-0.15169
chr1	229714955	-0.123918
chr1	230231636	0.099294
chr1	230272688	-0.086429
chr1	230312704	-0.137839
chr1	230416038	0.06484
chr1	230883569	0.195288
chr1	231514829	-0.137111
chr1	231578672	0.131529
chr1	231720631	0.221841
chr1	231835610	-0.122703
chr1	231980586	-0.131117
chr1	232007724	0.1659
chr1	232621954	0.22333
chr1	232712904	0.176175
chr1	232725391	-0.311673
chr1	233061703	0.177822
chr1	234270417	-0.238805
chr1	234371138	-0.144051
chr1	234380619	0.149384
chr1	234382412	0.328535
chr1	234451146	0.348927
chr1	234609113	0.140154
chr1	234611187	0.248383
chr1	234613860	-0.085859
chr1	234945521	-0.161454
chr1	235017928	-0.140101
chr1	235028584	-0.282115
chr1	235060439	0.192987
chr1	235142233	0.257216
chr1	235263613	0.282934
chr1	235324047	0.083706
chr1	235332555	-0.114199
chr1	235434181	-0.217963
chr1	235586376	-0.134195
chr1	235757073	-0.087815
chr1	235790922	-0.155607
chr1	236255246	-0.112173
chr1	236284495	0.103272
chr1	236305250	-0.089528
chr1	236629177	-0.085608
chr1	236658282	-0.110155
chr1	236768404	-0.08108
chr1	238351334	0.268566
chr1	238415734	-0.098151
chr1	238501615	0.149182
chr1	238505832	0.161835
chr1	241791211	0.075834
chr1	241811131	0.078479
chr1	241895643	0.155922
chr1	243411405	0.17659
chr1	243428152	0.112816
chr1	243499744	-0.161552
chr1	244174161	-0.094438
chr1	244517238	0.129115
chr1	244614497	0.063353
chr1	244815949	0.058848
chr1	244965548	0.131034
chr1	244979182	0.122113
chr1	245194443	0.114179
chr1	245332962	0.113823
chr1	245423939	-0.168275
chr1	245455604	0.108379
chr1	245462248	0.220187
chr1	245844732	-0.104646
chr1	246041505	-0.106456
chr1	246117848	0.086229
chr1	246231155	0.183544
chr1	246269946	0.171611
chr1	246276896	-0.182119
chr1	246277139	-0.10051
chr1	246281008	0.092065
chr1	246378285	0.103332
chr1	246382195	0.274035
chr1	246383179	0.219569
chr1	246440655	0.279864
chr1	246690135	0.091092
chr1	246824323	0.194546
chr1	246844066	-0.111567
chr1	246862572	0.058096
chr1	246873348	-0.190403
chr1	246909370	-0.229648
chr1	246917697	-0.083421
chr1	246947793	0.08444
chr1	246952424	-0.166339
chr1	246985801	0.064888
chr1	247125367	-0.145404
chr1	247171390	-0.281975
chr1	247291400	-0.263003
chr1	247361918	-0.264779
chr1	247486736	-0.160737
chr1	247536083	-0.059158
chr1	247639887	0.188231
chr1	248015881	0.092014
chr1	248020448	0.111462
chr1	248100548	0.158643
chr1	248100548	0.146217
chr1	248347498	-0.186082
chr1	248524648	0.126844
chr1	248535921	-0.153833
chr1	248568095	-0.182624
chr1	249128708	-0.137647
chr1	249157315	-0.121405
chr1	249168436	0.074706
chr10	122328	-0.227288
chr10	412449	-0.112768
chr10	733936	-0.167627
chr10	831006	-0.158098
chr10	835167	-0.206317
chr10	1195388	0.139741
chr10	1282530	0.192891
chr10	1341262	-0.25899
chr10	1445822	0.154735
chr10	1454864	0.080818
chr10	1468196	-0.204328
chr10	1505573	-0.177403
chr10	1507705	-0.166277
chr10	1517191	-0.124439
chr10	1518682	-0.132935
chr10	1525186	-0.216548
chr10	1574018	0.065153
chr10	1618717	0.126287
chr10	1619896	-0.179898
chr10	1704740	0.05336
chr10	2100128	0.099906
chr10	2967899	0.263876
chr10	2976962	0.10932
chr10	3068800	0.145065
chr10	3078315	-0.154908
chr10	3106857	0.157299
chr10	3214739	0.045248
chr10	3464250	-0.140644
chr10	3529625	-0.089905
chr10	3695324	-0.170891
chr10	3698059	-0.085805
chr10	3782419	-0.116353
chr10	3917237	-0.05337
chr10	3946951	-0.085214
chr10	4149694	-0.127703
chr10	4151051	0.140218
chr10	4308241	-0.114611
chr10	4694013	0.088904
chr10	4746513	0.188542
chr10	4868303	0.12829
chr10	5132588	0.128859
chr10	5159040	0.080491
chr10	5180220	-0.285835
chr10	5336050	0.164609
chr10	5671808	-0.115486
chr10	5696482	-0.123034
chr10	5708360	-0.130357
chr10	5893069	0.142399
chr10	5894090	-0.138492
chr10	5932491	0.045296
chr10	5946474	-0.157799
chr10	6019698	0.043284
chr10	6086292	-0.163786
chr10	6177374	0.259962
chr10	6183022	0.099219
chr10	6187115	-0.051883
chr10	6190363	-0.053728
chr10	6262459	-0.075104
chr10	6516091	-0.072066
chr10	6606334	-0.136243
chr10	6622107	-0.055964
chr10	6649267	0.193917
chr10	6729076	0.179395
chr10	6927188	-0.1121
chr10	6953463	-0.160743
chr10	6954595	-0.191814
chr10	7015459	0.112047
chr10	7298920	0.068688
chr10	7423490	0.163198
chr10	7729604	0.10279
chr10	8104208	0.136109
chr10	8310269	-0.127043
chr10	8467037	0.170895
chr10	9336234	0.145619
chr10	9356964	0.101453
chr10	10667921	0.195798
chr10	10741579	-0.208327
chr10	11155332	-0.119222
chr10	11269195	0.113733
chr10	11300652	0.092734
chr10	11728030	-0.153372
chr10	11740084	0.101907
chr10	11740084	0.261423
chr10	11784978	-0.077349
chr10	11862075	-0.154801
chr10	11877437	0.137909
chr10	11924661	0.150251
chr10	12016291	-0.159159
chr10	12063878	-0.097662
chr10	12117462	0.221283
chr10	12307894	0.091352
chr10	12320114	0.126227
chr10	12597795	-0.121163
chr10	12602693	0.091012
chr10	12622940	-0.291034
chr10	12648184	-0.163174
chr10	12891500	0.18302
chr10	13160103	-0.124672
chr10	13262050	0.213102
chr10	13330291	-0.152578
chr10	13701829	0.078371
chr10	13825834	0.156655
chr10	13832693	0.093973
chr10	13874101	0.158251
chr10	13972303	-0.200349
chr10	14036037	0.117509
chr10	14036975	0.202676
chr10	14227603	0.114237
chr10	14590010	0.14876
chr10	14602474	0.110361
chr10	14607464	0.098306
chr10	14613673	0.070905
chr10	14630069	0.097302
chr10	14686888	-0.104561
chr10	14690138	0.143235
chr10	14701678	0.147074
chr10	14820817	0.08871
chr10	15017799	-0.280759
chr10	15033497	-0.208105
chr10	15205825	0.213146
chr10	15412128	0.055477
chr10	15468750	0.11405
chr10	15519799	0.113467
chr10	16781531	-0.158009
chr10	16784810	-0.30791
chr10	16851408	-0.150819
chr10	16933889	0.149018
chr10	17017337	0.173256
chr10	17248287	0.180198
chr10	17270074	-0.079552
chr10	17468049	0.097812
chr10	17536847	-0.155214
chr10	17651505	-0.205846
chr10	17698856	0.115118
chr10	17754812	0.169499
chr10	17754812	0.240568
chr10	17764491	0.333301
chr10	18287610	0.091507
chr10	18745105	0.0961
chr10	18916922	-0.131884
chr10	18948072	-0.105764
chr10	21378085	-0.16487
chr10	21830104	0.273083
chr10	21830104	0.160272
chr10	22853102	0.177433
chr10	22875600	-0.099522
chr10	22889530	0.094103
chr10	22937607	0.118902
chr10	23737071	0.117523
chr10	24160298	-0.131963
chr10	24217179	-0.152599
chr10	24846260	0.071025
chr10	25198222	0.149239
chr10	25218806	0.183595
chr10	25219544	0.122484
chr10	26223387	0.158053
chr10	26503802	0.11116
chr10	26581321	0.173233
chr10	26680991	-0.16435
chr10	26744467	0.075057
chr10	26895460	-0.096286
chr10	26973661	-0.113384
chr10	26978581	-0.126162
chr10	27126690	-0.086562
chr10	27171066	0.132314
chr10	27182390	0.142576
chr10	27513062	0.105053
chr10	27547367	0.164416
chr10	27547808	0.110274
chr10	27608838	-0.239445
chr10	27643787	-0.237871
chr10	27643787	-0.171222
chr10	27783541	-0.126908
chr10	29738179	-0.17782
chr10	29769647	0.143137
chr10	29977431	0.128584
chr10	29992377	0.171089
chr10	30024584	-0.065812
chr10	30093367	0.160189
chr10	30250437	0.182113
chr10	30306804	0.086531
chr10	30316072	0.16913
chr10	30452479	0.113098
chr10	30475643	0.087277
chr10	30503955	0.087159
chr10	30510259	0.090677
chr10	30520377	0.118911
chr10	30638515	0.052064
chr10	30663172	-0.218279
chr10	30723831	0.086493
chr10	30794351	-0.134758
chr10	30934322	-0.156739
chr10	30994390	-0.085553
chr10	31012153	-0.170248
chr10	31016236	-0.12534
chr10	31041134	0.262515
chr10	31107117	0.140772
chr10	31320681	-0.067784
chr10	31328126	0.109735
chr10	31380431	0.300442
chr10	31435153	0.086931
chr10	31439203	0.203133
chr10	31974946	0.08671
chr10	32039236	-0.26141
chr10	32218599	-0.047776
chr10	32250835	-0.211356
chr10	32588844	0.141212
chr10	33299313	0.161825
chr10	33537663	-0.192633
chr10	33759380	0.123714
chr10	33909914	0.126424
chr10	34211005	0.156889
chr10	34410457	-0.112137
chr10	34424509	-0.198398
chr10	34489203	-0.136736
chr10	34525611	-0.192418
chr10	34659351	-0.101647
chr10	35105399	0.149005
chr10	35574312	-0.116556
chr10	35723104	-0.138448
chr10	35768836	-0.114476
chr10	35833671	-0.13764
chr10	38383525	-0.049365
chr10	38645403	-0.20484
chr10	38654940	-0.124497
chr10	38679499	-0.114507
chr10	38692078	0.091209
chr10	43069726	-0.14014
chr10	43133320	-0.10892
chr10	43251146	-0.159085
chr10	43413079	-0.124672
chr10	43429610	-0.113222
chr10	43605860	0.126965
chr10	43622368	0.222822
chr10	43633321	0.063116
chr10	43700124	0.089974
chr10	43721481	0.104289
chr10	43746702	0.074595
chr10	45745850	-0.076271
chr10	45793465	-0.182511
chr10	45826108	0.144028
chr10	45848714	-0.108473
chr10	45854778	-0.115477
chr10	45858200	-0.275096
chr10	45875793	0.13633
chr10	45918076	0.19304
chr10	46088061	0.159875
chr10	46222724	-0.15217
chr10	49614391	0.100401
chr10	49678147	0.114911
chr10	49701652	0.193304
chr10	49726565	0.097028
chr10	49780489	-0.133166
chr10	49842655	0.079122
chr10	49860130	0.150846
chr10	49864615	-0.123881
chr10	49909165	0.069654
chr10	50244148	-0.135088
chr10	50508329	-0.287087
chr10	50616682	0.082741
chr10	52020819	-0.074123
chr10	52054343	0.101324
chr10	52086939	-0.183367
chr10	52212309	-0.1043
chr10	52282904	-0.332104
chr10	52336656	-0.152071
chr10	52500129	0.097705
chr10	53993614	-0.171729
chr10	54507233	0.099367
chr10	54507233	0.071266
chr10	54565407	-0.072075
chr10	54765608	-0.126733
chr10	54770299	0.314463
chr10	56099199	-0.159175
chr10	57023786	-0.136885
chr10	57500723	-0.212688
chr10	58394085	-0.267159
chr10	59842563	0.181398
chr10	60005296	-0.183437
chr10	61283736	-0.174318
chr10	61659988	-0.119467
chr10	61668339	-0.122462
chr10	61997885	-0.147308
chr10	62042734	0.09606
chr10	62113656	-0.192257
chr10	63721595	0.188401
chr10	63840265	0.111025
chr10	64028538	0.092481
chr10	64286938	-0.085377
chr10	64288381	0.123476
chr10	64441204	-0.15002
chr10	64451419	-0.150398
chr10	64520135	-0.168177
chr10	64645944	-0.133739
chr10	64684455	-0.306411
chr10	65189126	-0.077695
chr10	65338410	-0.139792
chr10	65632274	-0.341081
chr10	65632274	-0.167886
chr10	68411437	-0.139097
chr10	69146834	0.20643
chr10	69544211	0.153713
chr10	69609305	0.099045
chr10	70231238	-0.089491
chr10	70336060	-0.168406
chr10	70359394	0.146905
chr10	70587148	0.059123
chr10	70989210	-0.075687
chr10	71587887	0.121939
chr10	71596390	-0.1845
chr10	71596611	-0.186449
chr10	71606522	-0.095184
chr10	71656881	-0.096363
chr10	71722851	-0.122163
chr10	71929746	0.16412
chr10	72082872	0.084488
chr10	72083977	-0.109306
chr10	72107935	-0.143692
chr10	72253926	-0.152618
chr10	72263792	-0.133978
chr10	72318689	0.081822
chr10	72325489	0.095272
chr10	72413239	0.230312
chr10	72416644	0.166402
chr10	72432498	0.091472
chr10	72518941	-0.069256
chr10	72647433	0.055479
chr10	73074278	-0.115997
chr10	73472693	0.0979
chr10	73833589	0.087312
chr10	74369665	-0.123867
chr10	74870507	-0.150557
chr10	75818146	-0.105708
chr10	75911276	0.048114
chr10	75916861	-0.080301
chr10	76050007	-0.165301
chr10	76050007	-0.233585
chr10	76821452	0.246189
chr10	79363349	0.064117
chr10	79608947	0.116469
chr10	79972816	0.127636
chr10	80083180	-0.142081
chr10	80751784	-0.106661
chr10	80770761	0.116647
chr10	80937265	0.083351
chr10	81010281	0.11417
chr10	81076941	0.048132
chr10	81114060	0.106294
chr10	81148939	-0.103834
chr10	81159552	0.199901
chr10	81164169	0.090167
chr10	81171965	0.117854
chr10	81302249	-0.192844
chr10	81505277	-0.309557
chr10	81539503	-0.156716
chr10	81586622	-0.151824
chr10	81918582	0.131985
chr10	82139732	0.091986
chr10	82179689	0.091126
chr10	82233540	-0.081968
chr10	82253701	0.164195
chr10	82269461	0.091578
chr10	82304162	0.140221
chr10	82309427	-0.165511
chr10	85677421	0.158443
chr10	85714409	-0.249905
chr10	86027523	0.085883
chr10	86101925	0.124595
chr10	86121280	0.07891
chr10	86259872	-0.160463
chr10	86414323	0.148856
chr10	87984457	0.204612
chr10	88125921	0.086537
chr10	88161056	0.080611
chr10	88699434	0.063063
chr10	88855300	-0.055899
chr10	88963038	0.131006
chr10	88975783	-0.138013
chr10	89102129	-0.296404
chr10	89615597	-0.217942
chr10	89787367	0.087345
chr10	89830105	-0.075944
chr10	90593692	-0.119478
chr10	91263587	-0.179961
chr10	91263587	-0.157957
chr10	91833387	0.185458
chr10	91847234	-0.211456
chr10	92048517	0.150301
chr10	92061980	-0.111433
chr10	92766939	0.100402
chr10	93058242	0.143088
chr10	93472183	-0.114582
chr10	93874962	-0.154453
chr10	94450061	-0.14325
chr10	94516468	-0.173132
chr10	94517759	0.088422
chr10	94950273	0.155121
chr10	95027492	0.190657
chr10	95034668	-0.231794
chr10	95146306	-0.10006
chr10	95150874	-0.148882
chr10	95218835	0.208324
chr10	95275060	0.14868
chr10	96122543	0.11505
chr10	96943523	-0.218788
chr10	97006105	0.108083
chr10	97321182	-0.05407
chr10	97592297	0.10948
chr10	97701095	-0.350412
chr10	97736266	-0.211263
chr10	97995658	0.083185
chr10	98061083	-0.171707
chr10	98134903	0.053671
chr10	98362852	0.082954
chr10	98430627	-0.102625
chr10	98460581	0.066609
chr10	98504184	0.080235
chr10	98947970	0.188228
chr10	98990139	0.121786
chr10	99051822	0.113268
chr10	99160690	0.098794
chr10	99174249	-0.159961
chr10	99437822	-0.088536
chr10	99491229	-0.097372
chr10	99893053	0.1119
chr10	100175060	0.149073
chr10	101537741	-0.110538
chr10	101537820	-0.096721
chr10	101668570	-0.123692
chr10	101766261	-0.126045
chr10	102106298	0.102858
chr10	102673063	0.042129
chr10	102704045	0.178079
chr10	102729163	0.119418
chr10	102756900	0.053958
chr10	102761458	0.116309
chr10	102772840	0.154669
chr10	103362726	-0.177554
chr10	104429746	-0.133294
chr10	104574562	-0.171399
chr10	104937100	0.114708
chr10	105227494	-0.145996
chr10	105518688	0.140937
chr10	105523670	-0.081198
chr10	105532974	-0.057151
chr10	105549759	-0.173307
chr10	105580536	0.111685
chr10	105606651	0.109415
chr10	105615074	0.088533
chr10	105978690	-0.144406
chr10	108687327	0.259779
chr10	110391867	0.124587
chr10	111662938	0.180819
chr10	111913522	-0.151181
chr10	111923014	-0.109058
chr10	111969919	0.088966
chr10	111978723	0.163534
chr10	112014428	0.141947
chr10	112316956	-0.270237
chr10	112409970	-0.128434
chr10	112431986	-0.220265
chr10	112602945	-0.24518
chr10	112704996	0.145505
chr10	114149479	-0.21276
chr10	114712548	0.060417
chr10	115021316	-0.244716
chr10	115061139	-0.127101
chr10	115280766	0.074009
chr10	115310098	0.127308
chr10	115720674	-0.127552
chr10	115794898	0.377829
chr10	115860532	0.088809
chr10	115933366	0.095526
chr10	116006522	0.138176
chr10	116006730	0.120548
chr10	116048203	0.142203
chr10	116089908	0.122211
chr10	116106037	-0.109957
chr10	116634878	0.157906
chr10	117947281	-0.108256
chr10	117968826	0.158427
chr10	117978324	-0.1344
chr10	118032625	-0.134672
chr10	118483172	0.165104
chr10	119124017	-0.113741
chr10	119564143	0.153033
chr10	119981262	0.172435
chr10	120291069	0.139705
chr10	120515435	0.103819
chr10	120788547	0.046933
chr10	120874067	-0.145782
chr10	121129167	-0.055468
chr10	121249131	-0.114249
chr10	121256112	-0.266395
chr10	121446703	0.089505
chr10	122493902	0.169968
chr10	122610657	0.063457
chr10	123276091	-0.195488
chr10	123497177	0.146733
chr10	125224197	-0.214363
chr10	125232027	0.102047
chr10	125266035	0.174586
chr10	125296372	-0.110499
chr10	126077619	0.067312
chr10	126161284	0.093416
chr10	126182752	-0.237146
chr10	126212150	0.117586
chr10	126220834	0.079446
chr10	126278173	-0.113428
chr10	126286173	-0.098562
chr10	126289743	-0.054527
chr10	126293120	-0.091839
chr10	126295263	-0.131921
chr10	126366931	-0.086577
chr10	126382275	-0.126633
chr10	128918330	0.131692
chr10	128995514	0.097892
chr10	129332889	-0.17067
chr10	129651739	-0.070541
chr10	129671005	0.238774
chr10	129679080	-0.108641
chr10	129825321	0.158053
chr10	129894034	-0.156661
chr10	129901393	-0.125225
chr10	130834276	-0.147324
chr10	130942634	-0.220217
chr10	131128272	-0.113033
chr10	131312999	0.071049
chr10	131317390	-0.083161
chr10	131317390	-0.103453
chr10	131404528	0.142034
chr10	131502314	-0.095576
chr10	131583388	-0.09065
chr10	131669792	0.279285
chr10	131858890	0.156757
chr10	131909291	0.067192
chr10	133889564	-0.303834
chr10	134050509	0.149536
chr10	134199587	-0.097096
chr10	134291499	-0.145612
chr10	134320629	0.118068
chr10	134393940	0.112802
chr10	134402759	0.087762
chr10	134483410	-0.186343
chr10	134724736	0.156196
chr10	134746048	0.278698
chr10	134948164	-0.12993
chr10	134983698	-0.148303
chr10	135038986	-0.172474
chr10	135148504	0.112808
chr10	135171792	-0.118474
chr11	225992	0.141293
chr11	251034	0.109415
chr11	268927	-0.058866
chr11	280000	0.103184
chr11	288505	-0.058919
chr11	297970	-0.203903
chr11	308180	0.08235
chr11	362087	-0.203974
chr11	364753	-0.157464
chr11	397331	-0.228548
chr11	692908	-0.302724
chr11	692908	-0.152249
chr11	805234	0.0896
chr11	805435	0.075929
chr11	827955	0.083555
chr11	842543	-0.060903
chr11	970503	0.221592
chr11	1595789	-0.099529
chr11	1675965	-0.165137
chr11	1859308	-0.058104
chr11	2212487	-0.272454
chr11	2218981	0.109327
chr11	2502326	0.08292
chr11	2755548	0.133412
chr11	2923826	-0.075591
chr11	3178448	0.125351
chr11	3206265	0.273453
chr11	3224335	-0.081622
chr11	3429772	-0.141329
chr11	3443925	-0.105493
chr11	3602048	-0.182857
chr11	3605570	-0.197627
chr11	3635610	0.129044
chr11	3647530	0.144424
chr11	3663422	-0.151761
chr11	3855868	0.113685
chr11	3963814	-0.100396
chr11	4196914	-0.231926
chr11	4209048	0.037637
chr11	5617987	0.08456
chr11	5705490	-0.077487
chr11	5836787	-0.077155
chr11	6115513	-0.205209
chr11	6118252	-0.193409
chr11	6120908	-0.189903
chr11	6615123	0.180541
chr11	6704051	-0.075946
chr11	6739809	-0.103499
chr11	6740308	0.148346
chr11	6871976	-0.147144
chr11	7215888	0.178389
chr11	7541723	0.080873
chr11	7613461	0.111626
chr11	7672668	-0.115751
chr11	7686810	-0.086114
chr11	7866442	-0.131809
chr11	7882544	0.10733
chr11	8223869	0.14147
chr11	8228552	0.087229
chr11	8240113	0.121569
chr11	8280981	-0.149872
chr11	8284860	-0.058562
chr11	8349506	-0.059417
chr11	8406036	-0.237064
chr11	9075020	-0.298755
chr11	9336093	-0.040143
chr11	9373959	0.107444
chr11	9622677	0.060341
chr11	9723375	0.113671
chr11	9730141	0.143477
chr11	9830595	0.188733
chr11	9830595	0.115683
chr11	9877509	0.142295
chr11	10623622	-0.153841
chr11	10630262	-0.090136
chr11	10632252	-0.230258
chr11	10647702	-0.131793
chr11	10676987	0.117896
chr11	10722225	0.157346
chr11	10764545	0.128357
chr11	11022853	0.130014
chr11	11177862	-0.192631
chr11	11332877	0.095656
chr11	11730938	0.177638
chr11	12155812	-0.110904
chr11	12236335	0.156761
chr11	12236891	0.12913
chr11	13011003	-0.161703
chr11	13319894	-0.11418
chr11	13470629	0.158698
chr11	13508384	0.096531
chr11	13894961	-0.114859
chr11	13950308	-0.126884
chr11	13984965	-0.135794
chr11	14454656	-0.276317
chr11	15329304	0.228713
chr11	17036466	0.064771
chr11	17372819	0.063758
chr11	17459118	0.164175
chr11	18034198	0.036996
chr11	18193107	0.159199
chr11	18193107	0.133386
chr11	18194827	-0.09904
chr11	18405491	-0.08626
chr11	18433889	0.375004
chr11	18639984	0.145354
chr11	18656614	0.087763
chr11	18728650	0.144337
chr11	18743286	-0.134899
chr11	19042760	0.15076
chr11	19302422	-0.094049
chr11	19990698	0.127899
chr11	20101924	-0.050223
chr11	20112373	0.065486
chr11	20121234	-0.110976
chr11	20377121	0.101153
chr11	20382285	-0.09934
chr11	20385606	0.054561
chr11	20408958	-0.040396
chr11	20648380	-0.132434
chr11	21302751	-0.126459
chr11	21364574	-0.147131
chr11	22325602	-0.089368
chr11	22658005	-0.08196
chr11	22897718	0.095366
chr11	22942764	0.074622
chr11	23591391	-0.191696
chr11	24781828	0.09462
chr11	24850904	-0.061651
chr11	27404877	0.087079
chr11	28094952	0.232787
chr11	28129982	0.044891
chr11	28455860	-0.104669
chr11	29540760	-0.109599
chr11	29561312	0.131791
chr11	30344883	-0.070044
chr11	30364184	-0.151227
chr11	31128721	0.152037
chr11	32078383	0.171182
chr11	32385980	0.144409
chr11	32457138	0.082692
chr11	32509093	-0.161864
chr11	32851487	-0.138709
chr11	32916005	-0.061827
chr11	33074078	0.284714
chr11	33183017	0.057741
chr11	33183939	-0.266193
chr11	33288446	0.141952
chr11	33332456	0.176741
chr11	33394542	-0.13243
chr11	33401695	0.109855
chr11	33704054	0.123264
chr11	33746350	0.09749
chr11	34029472	0.080014
chr11	34029543	-0.093816
chr11	34066660	-0.190239
chr11	34267749	0.114993
chr11	34439880	-0.099714
chr11	34443951	0.079862
chr11	34449089	0.078809
chr11	35048359	0.139037
chr11	35072549	-0.090181
chr11	35078205	-0.122545
chr11	35088683	-0.225057
chr11	35088838	-0.141803
chr11	35132267	0.085432
chr11	35187406	-0.094606
chr11	35278959	-0.168544
chr11	35655559	-0.158969
chr11	35705483	-0.185522
chr11	36328630	-0.271563
chr11	36361616	-0.175981
chr11	36413934	0.163395
chr11	43031767	-0.288351
chr11	43965973	0.111853
chr11	44014531	0.076184
chr11	44087989	0.232755
chr11	44117122	-0.049525
chr11	44312605	0.28801
chr11	44326812	-0.146643
chr11	44644743	-0.106081
chr11	44695481	0.1368
chr11	44719970	0.164375
chr11	44963260	0.101082
chr11	45075826	-0.161708
chr11	45126941	0.065571
chr11	45320411	0.16704
chr11	46141422	-0.067076
chr11	46327103	-0.108866
chr11	46544072	0.136513
chr11	46743247	0.21181
chr11	47339180	0.17864
chr11	47448547	0.108278
chr11	47529037	-0.196713
chr11	47907641	0.106037
chr11	48212666	0.180975
chr11	49003362	-0.183235
chr11	56712877	-0.272978
chr11	57056852	0.165466
chr11	57136172	0.173416
chr11	57159189	0.163286
chr11	57159189	0.129682
chr11	57315521	-0.110831
chr11	58618076	0.095034
chr11	58667090	-0.115751
chr11	58673263	-0.096758
chr11	58675434	0.113042
chr11	58875725	0.068001
chr11	58876720	-0.102506
chr11	59135700	-0.070863
chr11	59325113	0.12489
chr11	59831930	0.129261
chr11	59923508	0.101918
chr11	60019150	-0.159647
chr11	60157281	0.149925
chr11	60527100	0.101952
chr11	60589499	0.099613
chr11	60598483	0.1283
chr11	61422952	0.099755
chr11	61422952	0.314802
chr11	61524119	-0.139739
chr11	61722645	0.082329
chr11	61786913	-0.104723
chr11	62092707	0.11539
chr11	63318725	-0.151682
chr11	63637265	0.155879
chr11	63719621	0.106737
chr11	63821372	-0.158972
chr11	64013406	0.049689
chr11	64158683	0.246578
chr11	64981472	0.114962
chr11	65559266	-0.162672
chr11	65647260	0.220502
chr11	65769780	-0.03954
chr11	66079818	0.067537
chr11	66362997	0.236979
chr11	67346988	0.063341
chr11	67423892	0.224567
chr11	67512275	-0.209734
chr11	67515405	-0.111869
chr11	67572210	-0.084918
chr11	68182028	0.094138
chr11	68200334	0.165829
chr11	68208345	-0.053209
chr11	68636996	-0.134045
chr11	68642974	-0.309213
chr11	68658298	-0.15476
chr11	68817229	0.11903
chr11	69345336	0.141411
chr11	69373584	-0.135818
chr11	69818700	-0.163996
chr11	69848802	-0.114887
chr11	70261536	0.120684
chr11	71183690	0.15843
chr11	71241742	0.249595
chr11	71255485	-0.142295
chr11	71276831	-0.168203
chr11	71499230	-0.14767
chr11	71500583	-0.136164
chr11	71502531	-0.24109
chr11	71532725	-0.283711
chr11	71532725	-0.20381
chr11	71863579	0.154647
chr11	72499000	0.05152
chr11	72953840	-0.124007
chr11	73682509	0.084879
chr11	74178207	0.102802
chr11	74196583	-0.178562
chr11	74747058	-0.164788
chr11	74925528	0.078411
chr11	75076836	-0.23818
chr11	75181249	-0.123163
chr11	75890376	0.114618
chr11	75994384	0.065523
chr11	76368639	-0.175584
chr11	76501557	0.149682
chr11	76504732	0.257724
chr11	76571824	-0.053083
chr11	76777816	0.030325
chr11	77850824	-0.048044
chr11	78013492	0.249911
chr11	78021146	0.091707
chr11	78512485	-0.097419
chr11	78851480	0.09816
chr11	78861603	0.122375
chr11	78963236	-0.105783
chr11	79053084	-0.143734
chr11	79080158	-0.181583
chr11	79098814	-0.121304
chr11	79101624	-0.169081
chr11	79101624	-0.095809
chr11	80305235	-0.134777
chr11	82641364	-0.113619
chr11	82688007	0.171166
chr11	82712295	0.1723
chr11	85322847	-0.148546
chr11	85451938	0.129466
chr11	85652688	0.079957
chr11	85871163	0.263594
chr11	85929490	-0.086629
chr11	86003045	0.05556
chr11	86165109	-0.212157
chr11	86174277	-0.174344
chr11	86304054	0.112379
chr11	86783175	0.1508
chr11	88071656	-0.154275
chr11	88831103	-0.103843
chr11	92286110	0.127286
chr11	92355797	-0.163142
chr11	92356485	-0.186529
chr11	92931056	0.143956
chr11	93345537	0.096002
chr11	93583368	-0.156788
chr11	93685473	0.152621
chr11	93862020	0.080895
chr11	93880904	0.14287
chr11	93886064	0.151821
chr11	93886064	0.263755
chr11	93886838	0.139362
chr11	93919901	-0.162
chr11	94336431	0.208702
chr11	94474218	-0.149028
chr11	94657387	0.120216
chr11	94681989	0.104359
chr11	94829514	0.249121
chr11	95311422	0.143607
chr11	95913909	0.129078
chr11	96164038	0.165469
chr11	96198120	0.108311
chr11	97616799	-0.117076
chr11	101716382	0.127852
chr11	101785248	0.139802
chr11	102106788	0.123827
chr11	102150883	0.120432
chr11	102445183	-0.151326
chr11	102550377	-0.131576
chr11	102598575	0.129443
chr11	103694670	-0.102415
chr11	104035622	-0.103723
chr11	104915444	-0.193519
chr11	104970852	-0.109545
chr11	105893240	0.07909
chr11	107328705	-0.122399
chr11	107447779	0.072865
chr11	107729561	-0.108607
chr11	107986344	0.10859
chr11	108670639	-0.199485
chr11	108680164	-0.176024
chr11	109946432	0.116962
chr11	109963100	-0.26829
chr11	110080093	-0.168945
chr11	110080093	-0.170885
chr11	110199122	-0.090582
chr11	110313296	-0.122744
chr11	110392541	-0.140966
chr11	111170744	0.103847
chr11	111280208	0.081652
chr11	111383846	0.098057
chr11	111413465	0.131347
chr11	112068285	0.129139
chr11	112082493	0.175532
chr11	112082493	0.220487
chr11	112082493	0.338554
chr11	112147780	-0.153073
chr11	113160204	-0.14714
chr11	113975210	-0.154962
chr11	114018940	0.080753
chr11	114037545	-0.144582
chr11	114051126	0.09914
chr11	114058168	0.121345
chr11	114130026	-0.145403
chr11	114502593	0.156724
chr11	114504713	-0.114159
chr11	116147489	-0.172948
chr11	116607641	0.154514
chr11	116969390	-0.037027
chr11	117952097	-0.134982
chr11	117954081	-0.08691
chr11	117954657	-0.116614
chr11	117989246	0.128723
chr11	118068752	-0.097102
chr11	118100411	0.148536
chr11	118478330	-0.056704
chr11	118550601	-0.110735
chr11	118560857	-0.085521
chr11	118563239	-0.072418
chr11	118740931	0.159194
chr11	118747813	0.088645
chr11	118796570	-0.051847
chr11	118978132	0.049232
chr11	119455165	-0.090177
chr11	120548054	0.247403
chr11	121069225	0.122309
chr11	121120130	0.104303
chr11	121164050	0.156085
chr11	121207442	0.180572
chr11	121306045	0.084354
chr11	121446059	-0.097755
chr11	122502862	-0.094229
chr11	122503132	-0.08002
chr11	122505416	-0.209209
chr11	122535146	0.134465
chr11	122542438	-0.072734
chr11	122583001	0.142577
chr11	122585086	-0.091239
chr11	122588149	-0.061974
chr11	122598746	-0.074947
chr11	122627455	0.055032
chr11	122675777	0.103694
chr11	122939984	-0.100662
chr11	123178814	0.155318
chr11	123355391	-0.103402
chr11	123417066	-0.164389
chr11	123524690	-0.174483
chr11	123552095	-0.112743
chr11	123692923	0.31234
chr11	123692923	0.176675
chr11	123941846	-0.182937
chr11	123941938	-0.114004
chr11	124200090	0.22316
chr11	124737631	-0.080687
chr11	124746644	0.076477
chr11	124824066	0.051073
chr11	125461709	0.076325
chr11	125496278	-0.061478
chr11	125572699	0.190452
chr11	125572699	0.146093
chr11	125572699	0.23535
chr11	125773418	-0.061892
chr11	125932464	-0.08939
chr11	125956434	0.181102
chr11	126017100	0.107653
chr11	126053159	0.10902
chr11	126053159	0.092395
chr11	126238394	-0.156498
chr11	126313708	0.133352
chr11	126369319	-0.126219
chr11	126618448	0.218739
chr11	128390927	0.086602
chr11	128490382	-0.142231
chr11	128494441	0.053565
chr12	662838	0.105733
chr12	719311	-0.077928
chr12	726849	0.166396
chr12	737095	0.113481
chr12	740009	-0.125937
chr12	740009	-0.243843
chr12	751858	-0.060802
chr12	932357	0.154023
chr12	1213441	-0.13333
chr12	1628100	-0.082798
chr12	1778134	0.27329
chr12	1851286	0.085261
chr12	2321868	-0.244205
chr12	2726013	0.114029
chr12	2736871	-0.101682
chr12	2759709	-0.134877
chr12	2994931	-0.097283
chr12	3170906	0.205232
chr12	3239202	0.063405
chr12	3334529	-0.302438
chr12	3391032	0.170257
chr12	3563730	0.12565
chr12	3767720	-0.166534
chr12	4140876	0.12286
chr12	4278538	0.087902
chr12	4671490	-0.090677
chr12	5112149	-0.107409
chr12	5141586	0.121062
chr12	5549456	0.155356
chr12	5587483	0.150948
chr12	6147421	-0.123305
chr12	6387628	-0.091033
chr12	6481966	-0.142245
chr12	6580144	-0.052978
chr12	6602468	-0.095786
chr12	6641226	-0.183341
chr12	6643316	0.062196
chr12	6651681	-0.141744
chr12	6809476	0.06855
chr12	6818252	0.180931
chr12	7014107	-0.07144
chr12	7181105	-0.123294
chr12	7613402	-0.151945
chr12	7762480	-0.14011
chr12	7793246	0.127485
chr12	8000300	-0.23017
chr12	8037436	-0.130437
chr12	8037932	-0.17536
chr12	8130047	-0.083425
chr12	8142456	-0.086768
chr12	8171838	0.067816
chr12	8185853	0.098461
chr12	8261650	-0.11282
chr12	8333260	-0.161372
chr12	8394788	-0.20354
chr12	8396426	-0.109823
chr12	8529618	-0.186954
chr12	8542940	-0.109513
chr12	8543366	-0.391954
chr12	8828383	0.095358
chr12	9058993	-0.097296
chr12	9142297	0.099107
chr12	9142297	0.094012
chr12	9436083	-0.112187
chr12	9517364	0.059911
chr12	9602111	-0.089188
chr12	9767918	0.088248
chr12	9904679	0.087373
chr12	9911687	-0.082246
chr12	9967051	-0.167898
chr12	10024922	0.141935
chr12	10380431	0.144783
chr12	10711901	-0.072198
chr12	11700172	-0.109582
chr12	11812330	-0.091989
chr12	11821717	0.170176
chr12	11962839	-0.084767
chr12	12097249	0.11199
chr12	12223868	0.096877
chr12	12419719	-0.167356
chr12	12624241	0.139144
chr12	12941567	-0.093266
chr12	12955930	0.118873
chr12	13080640	0.151565
chr12	13177289	-0.186339
chr12	13177289	-0.219191
chr12	14707773	0.151336
chr12	14720366	0.135195
chr12	14926776	0.075691
chr12	15092200	0.088628
chr12	15105703	0.099331
chr12	15134353	-0.194582
chr12	15203782	0.177753
chr12	15673970	-0.138581
chr12	15724215	-0.110195
chr12	18544679	0.156974
chr12	19343715	0.120038
chr12	19592367	0.043974
chr12	21590490	-0.275894
chr12	21609280	-0.129648
chr12	22198865	0.085609
chr12	22299785	-0.148059
chr12	22682681	0.120759
chr12	22688479	0.271972
chr12	22853199	-0.241512
chr12	24551705	0.124439
chr12	24967846	0.062441
chr12	25056378	-0.090735
chr12	25104971	0.141469
chr12	25144900	-0.094978
chr12	25176869	-0.092102
chr12	25194305	0.09546
chr12	25239970	-0.11152
chr12	25310917	0.139701
chr12	25530096	-0.143657
chr12	25538885	0.039468
chr12	26804633	0.099921
chr12	26985537	0.067237
chr12	26986011	-0.383789
chr12	27020704	-0.165101
chr12	27538655	-0.160915
chr12	27741584	0.107033
chr12	27960107	-0.338458
chr12	28054263	0.152646
chr12	28596440	-0.197739
chr12	28613239	0.194554
chr12	29025627	-0.074067
chr12	29241692	-0.090842
chr12	29361021	-0.064841
chr12	29395195	-0.114476
chr12	29408380	0.14809
chr12	29410773	-0.181377
chr12	29435333	-0.154281
chr12	29452123	0.114934
chr12	30975469	-0.098993
chr12	31079598	-0.138745
chr12	31226308	-0.149975
chr12	31270813	0.122694
chr12	31332598	-0.214246
chr12	31515383	-0.161298
chr12	31789154	0.062166
chr12	31988403	0.133745
chr12	31997635	0.134704
chr12	32029975	-0.103133
chr12	32268544	-0.105068
chr12	32292770	0.126401
chr12	32324148	-0.138214
chr12	32370728	-0.193593
chr12	32552259	-0.079482
chr12	42079006	0.23377
chr12	42563074	0.149156
chr12	45902262	-0.340151
chr12	45937697	0.058834
chr12	45941814	-0.085042
chr12	46613819	0.224808
chr12	46839498	0.112135
chr12	46877389	0.147353
chr12	47584983	0.074412
chr12	47711369	0.064001
chr12	47727368	-0.227509
chr12	47755374	-0.051056
chr12	48153132	0.108938
chr12	48159128	0.090987
chr12	48336311	-0.138044
chr12	48383953	0.179353
chr12	48398080	0.096893
chr12	48421663	0.098714
chr12	49110582	0.053557
chr12	50015942	0.063515
chr12	50065993	-0.082882
chr12	50345671	0.084898
chr12	50449976	0.060091
chr12	50526495	-0.174536
chr12	51005289	-0.198537
chr12	51554826	-0.126153
chr12	51612021	0.047851
chr12	51632264	0.080606
chr12	51636259	-0.123801
chr12	51656651	0.190531
chr12	52343480	0.104601
chr12	52522078	-0.091576
chr12	52702463	-0.136767
chr12	52978935	0.142732
chr12	53574490	-0.052855
chr12	53995491	0.100228
chr12	54148067	0.256705
chr12	54514000	-0.234033
chr12	54836257	0.143686
chr12	54944156	0.089493
chr12	54954356	0.077299
chr12	56040387	-0.178406
chr12	56241955	0.088924
chr12	56435412	-0.040028
chr12	56874522	0.105125
chr12	57512875	-0.115608
chr12	57882094	-0.093802
chr12	58229377	0.196369
chr12	58570269	0.102241
chr12	62590137	0.150725
chr12	63205633	0.142114
chr12	63440052	0.14773
chr12	64758517	0.186974
chr12	67709636	-0.145258
chr12	67720751	-0.091472
chr12	68012150	0.091316
chr12	68198071	0.126906
chr12	68360539	-0.194481
chr12	68844565	0.084651
chr12	69137227	0.078796
chr12	69181478	-0.196067
chr12	69375536	-0.113959
chr12	69378676	0.145652
chr12	69715336	-0.252311
chr12	69754189	-0.038187
chr12	69898870	0.089347
chr12	70329408	-0.171099
chr12	70548333	0.094902
chr12	70881390	-0.179345
chr12	71878276	-0.166666
chr12	71904002	-0.102259
chr12	71966836	0.149335
chr12	73930830	0.131021
chr12	76096665	0.243677
chr12	77097885	0.10868
chr12	77323112	-0.148598
chr12	77425742	0.111463
chr12	77486210	0.173972
chr12	77612310	0.204099
chr12	80242257	0.165456
chr12	80244594	0.13045
chr12	81157454	-0.119753
chr12	89674799	-0.32958
chr12	89680524	0.104093
chr12	89727441	0.110524
chr12	89745186	0.081779
chr12	90164133	0.123862
chr12	90404051	0.125224
chr12	90693103	-0.292794
chr12	91764055	-0.13421
chr12	91945831	-0.105178
chr12	91956354	0.146958
chr12	92341281	-0.130966
chr12	92792732	-0.15849
chr12	92800010	0.132265
chr12	92802124	-0.125329
chr12	92826490	-0.079931
chr12	92896495	-0.171581
chr12	92964397	0.091789
chr12	92975492	0.186764
chr12	93002195	-0.096671
chr12	93643778	-0.146475
chr12	93730258	0.174492
chr12	93923733	0.063951
chr12	94271275	-0.107521
chr12	94434022	-0.182152
chr12	94443135	-0.096325
chr12	94495700	0.044754
chr12	94517858	0.217143
chr12	94567603	0.125111
chr12	94661453	-0.134848
chr12	94995921	-0.079917
chr12	95226936	-0.120216
chr12	95317550	-0.125368
chr12	95317550	-0.23606
chr12	95337731	-0.094735
chr12	95342231	0.233065
chr12	95348178	0.128331
chr12	95376464	-0.169203
chr12	95822445	0.12063
chr12	96017390	0.20146
chr12	96336164	0.049381
chr12	96356807	-0.114888
chr12	96414337	-0.128539
chr12	96514632	-0.220998
chr12	96617906	0.249782
chr12	96741308	0.087245
chr12	96813907	-0.128498
chr12	97798073	0.113149
chr12	97876906	0.203241
chr12	98793961	0.228494
chr12	98793961	0.126194
chr12	98850992	-0.14582
chr12	99092837	-0.22155
chr12	99119833	0.264997
chr12	99780898	-0.19378
chr12	99899774	-0.217366
chr12	100579403	0.159787
chr12	100583631	-0.145824
chr12	101093172	-0.116942
chr12	101127795	-0.15327
chr12	102010213	-0.233995
chr12	102270985	0.065975
chr12	102284553	0.094388
chr12	102361700	-0.203509
chr12	103828906	-0.19519
chr12	103836146	0.127178
chr12	104271954	-0.066854
chr12	104324148	-0.045578
chr12	104351135	-0.042676
chr12	104502726	-0.104162
chr12	104765605	0.105671
chr12	104899352	-0.081865
chr12	104901914	-0.308012
chr12	104940562	-0.070291
chr12	104943735	-0.096527
chr12	105022139	0.227406
chr12	105022139	0.264179
chr12	105035860	-0.09267
chr12	105089606	-0.060427
chr12	105109509	0.11868
chr12	105138022	0.060928
chr12	105144184	0.115017
chr12	105763041	0.110389
chr12	105848467	-0.155949
chr12	105907449	-0.17137
chr12	106621530	-0.097645
chr12	106621530	-0.06214
chr12	106696586	0.049364
chr12	107349294	0.073025
chr12	107380973	-0.079592
chr12	107883975	-0.349894
chr12	107931454	0.144207
chr12	109034978	0.159891
chr12	109255853	0.283263
chr12	109549579	-0.174607
chr12	109592852	-0.175292
chr12	110691916	0.247457
chr12	110691916	0.225018
chr12	111761396	-0.091074
[truncated: 7,082 more rows]
