# Supplementary material for: Epigenomic mapping reveals distinct B cell acute lymphoblastic leukemia chromatin architectures and regulators
Source: Cell Genom. 2023 Nov 20;3(12):100442. doi: 10.1016/j.xgen.2023.100442 (PMC10726428; doi:10.1016/j.xgen.2023.100442)
Supplement: Table S9. List of ATAC-QTLs that are eQTLs, related to Figure 7 [file mmc11.xlsx]

## Sheet: Table S9
TABLE S9: List of ATAC-QTLs that are eQTLs, related to Figure 7.
B-ALL Region	SNP_ID_hg19	Ref_allele	Alt_allele	EffectSize_ATAC_QTL	GTEx_Tissue_Origin	EffectSize_GTEx_eQTL	SYMBOL	ENSG
chr13_50194008_50194787	chr13:50194394-50194395:G:A	G	A	-0.375965	EBV_lymp	-0.699462	ARL11	ENSG00000152213
chr11_18433481_18434401	chr11:18433889-18433890:A:C	A	C	0.375004	EBV_lymp	6.52614	LDHC	ENSG00000166796
chr1_234450554_234451407	chr1:234451146-234451147:A:G	A	G	0.348927	Whole_blood	1.39666	SLC35F3	ENSG00000183780
chr7_141764859_141765933	chr7:141765410-141765411:T:C	T	C	-0.331381	Whole_blood	0.287305	MGAM	ENSG00000257335
chr5_150618401_150619133	chr5:150618993-150618994:C:T	C	T	-0.328053	EBV_lymp	0.542243	GM2A	ENSG00000196743
chr5_150618401_150619133	chr5:150618993-150618994:C:T	C	T	-0.328053	Whole_blood	1.77042	GM2A	ENSG00000196743
chr5_150618401_150619133	chr5:150618993-150618994:C:T	C	T	-0.328053	Whole_blood	-0.253922	CCDC69	ENSG00000198624
chr13_108967387_108967975	chr13:108967763-108967764:A:G	A	G	-0.309206	Whole_blood	-0.896001	NA	ENSG00000283384
chr19_12876587_12877377	chr19:12876964-12876965:G:C	G	C	-0.302238	EBV_lymp	0.66329	PRDX2	ENSG00000167815
chr19_12876587_12877377	chr19:12876964-12876965:G:C	G	C	-0.302238	Whole_blood	0.363417	PRDX2	ENSG00000167815
chr19_12876587_12877377	chr19:12876964-12876965:G:C	G	C	-0.302238	Whole_blood	0.128362	RNASEH2A	ENSG00000104889
chr7_142428320_142429181	chr7:142429001-142429002:C:T	C	T	0.301683	Whole_blood	2.75693	TRBV28	ENSG00000211753
chr3_187896743_187897603	chr3:187897283-187897284:G:A	G	A	-0.295252	Whole_blood	2.46949	FLJ42393	ENSG00000279891
chr4_38959962_38960808	chr4:38960263-38960264:T:C	T	C	0.290315	Whole_blood	0.264499	KLHL5	ENSG00000109790
chr11_33073641_33074174	chr11:33074078-33074079:T:C	T	C	0.284714	Whole_blood	0.689833	TCP11L1	ENSG00000176148
chr11_33073641_33074174	chr11:33074078-33074079:T:C	T	C	0.284714	Whole_blood	0.825633	NA	ENSG00000213713
chr11_33073641_33074174	chr11:33074078-33074079:T:C	T	C	0.284714	Whole_blood	0.808083	LINC00294	ENSG00000280798
chr16_75518589_75520301	chr16:75519390-75519391:G:C	G	C	0.2843	EBV_lymp	0.922964	CHST6	ENSG00000183196
chr3_125708927_125710061	chr3:125709050-125709051:G:T	G	T	-0.279907	Whole_blood	-1.67199	ALG1L	ENSG00000189366
chr12_1777724_1778428	chr12:1778134-1778135:A:G	A	G	0.27329	Whole_blood	0.19295	ADIPOR2	ENSG00000006831
chr16_84208688_84209414	chr16:84209816-84209817:T:C	T	C	-0.273149	Whole_blood	2.27756	DNAAF1	ENSG00000154099
chr14_78023155_78024274	chr14:78023519-78023520:C:G	C	G	-0.271895	EBV_lymp	-0.558233	SPTLC2	ENSG00000100596
chr14_78023155_78024274	chr14:78023519-78023520:C:G	C	G	-0.271895	Whole_blood	-0.215832	SPTLC2	ENSG00000100596
chr16_87401991_87402471	chr16:87402261-87402262:G:C	G	C	-0.265993	Whole_blood	0.174727	FBXO31	ENSG00000103264
chr1_205793239_205793577	chr1:205792680-205792681:T:C	T	C	-0.254935	EBV_lymp	-2.83157	PM20D1	ENSG00000162877
chr6_32633807_32634742	chr6:32634184-32634185:A:G	A	G	-0.254249	Whole_blood	-2.19328	HLA-DQB1	ENSG00000179344
chr2_217483705_217485058	chr2:217484229-217484230:T:C	T	C	0.250746	Whole_blood	1.69024	IGFBP2	ENSG00000115457
chr19_6721791_6722154	chr19:6722022-6722023:G:T	G	T	0.250621	EBV_lymp	1.01916	C3	ENSG00000125730
chr15_31115600_31115945	chr15:31115709-31115710:G:C	G	C	-0.248105	Whole_blood	-1.85142	NA	ENSG00000260382
chr11_64158262_64159262	chr11:64158683-64158684:C:T	C	T	0.246578	Whole_blood	0.263892	RPS6KA4	ENSG00000162302
chr11_64158262_64159262	chr11:64158683-64158684:C:T	C	T	0.246578	Whole_blood	0.946423	NA	ENSG00000231680
chr14_25045082_25045735	chr14:25045589-25045590:A:G	A	G	-0.246513	Whole_blood	-0.965917	CTSG	ENSG00000100448
chr6_149809775_149810390	chr6:149810195-149810196:G:A	G	A	0.245451	Whole_blood	0.435026	ZC3H12D	ENSG00000178199
chr9_112078240_112078555	chr9:112078364-112078365:A:T	A	T	0.244406	Whole_blood	3.14033	EPB41L4B	ENSG00000095203
chr5_1103737_1105265	chr5:1104938-1104939:C:T	C	T	-0.243994	EBV_lymp	-1.94836	SLC12A7	ENSG00000113504
chr5_1103737_1105265	chr5:1104938-1104939:C:T	C	T	-0.243994	Whole_blood	-1.69139	SLC12A7	ENSG00000113504
chr17_33570945_33571848	chr17:33571546-33571547:G:A	G	A	0.243307	EBV_lymp	4.18107	SLFN5	ENSG00000166750
chr17_33570945_33571848	chr17:33571546-33571547:G:A	G	A	0.243307	Whole_blood	-0.248584	NA	ENSG00000267364
chr11_66362714_66363198	chr11:66362997-66362998:A:G	A	G	0.236979	Whole_blood	0.216327	CCS	ENSG00000173992
chr3_112686494_112687018	chr3:112686871-112686872:G:A	G	A	-0.235746	Whole_blood	-0.99287	CD200R1	ENSG00000163606
chr11_44087284_44088652	chr11:44087989-44087990:G:T	G	T	0.232755	EBV_lymp	2.2194	ACCS	ENSG00000110455
chr11_44087284_44088652	chr11:44087989-44087990:G:T	G	T	0.232755	EBV_lymp	2.33287	NA	ENSG00000255165
chr11_44087284_44088652	chr11:44087989-44087990:G:T	G	T	0.232755	Whole_blood	2.60186	ACCS	ENSG00000110455
chr11_44087284_44088652	chr11:44087989-44087990:G:T	G	T	0.232755	Whole_blood	0.593545	EXT2	ENSG00000151348
chr16_8823302_8824514	chr16:8823848-8823849:A:G	A	G	-0.22904	Whole_blood	-0.407373	ABAT	ENSG00000183044
chr5_118770796_118771884	chr5:118771423-118771424:A:G	A	G	0.222947	Whole_blood	0.369625	HSD17B4	ENSG00000133835
chr5_79422863_79423196	chr5:79422993-79422994:C:T	C	T	0.219327	Whole_blood	0.218401	SERINC5	ENSG00000164300
chr15_91352343_91352644	chr15:91351930-91351931:G:A	G	A	0.218988	Whole_blood	0.626501	BLM	ENSG00000197299
chr8_17657792_17659420	chr8:17658751-17658752:G:A	G	A	0.217216	EBV_lymp	2.60791	MTUS1	ENSG00000129422
chr8_17657792_17659420	chr8:17658751-17658752:G:A	G	A	0.217216	Whole_blood	2.28405	MTUS1	ENSG00000129422
chr4_187113306_187113607	chr4:187112832-187112833:C:T	C	T	0.21533	EBV_lymp	0.957909	FLJ38576	ENSG00000279943
chr19_5205466_5205821	chr19:5205658-5205659:G:C	G	C	0.213835	Whole_blood	0.698713	PTPRS	ENSG00000105426
chr9_2620886_2623465	chr9:2622134-2622135:C:T	C	T	-0.211967	Whole_blood	1.2069	VLDLR	ENSG00000147852
chr21_47603752_47605220	chr21:47603995-47603996:A:G	A	G	-0.211777	EBV_lymp	-0.726288	SPATC1L	ENSG00000160284
chr21_47603752_47605220	chr21:47603995-47603996:A:G	A	G	-0.211777	Whole_blood	-0.919233	FTCD	ENSG00000160282
chr21_47603752_47605220	chr21:47603995-47603996:A:G	A	G	-0.211777	Whole_blood	-1.53798	SPATC1L	ENSG00000160284
chr15_90708650_90709328	chr15:90709197-90709198:G:A	G	A	-0.21127	EBV_lymp	-0.509868	SEMA4B	ENSG00000185033
chr15_90708650_90709328	chr15:90709197-90709198:G:A	G	A	-0.21127	EBV_lymp	-0.602832	VPS33B-DT	ENSG00000214432
chr6_10886840_10887831	chr6:10887276-10887277:C:G	C	G	-0.210434	Whole_blood	-2.99631	SYCP2L	ENSG00000153157
chr4_187112892_187113271	chr4:187112832-187112833:C:T	C	T	0.21003	EBV_lymp	0.957909	FLJ38576	ENSG00000279943
chr5_172069639_172070951	chr5:172070220-172070221:T:G	T	G	-0.209814	Whole_blood	-0.557815	NEURL1B	ENSG00000214357
chr1_111740199_111740541	chr1:111740345-111740346:C:G	C	G	0.208242	Whole_blood	0.198884	DENND2D	ENSG00000162777
chr5_79255027_79255528	chr5:79255413-79255414:C:T	C	T	-0.205391	EBV_lymp	-1.45392	THBS4	ENSG00000113296
chr6_36915399_36916055	chr6:36915954-36915955:G:A	G	A	0.204888	Whole_blood	0.833897	PI16	ENSG00000164530
chr4_84237621_84237982	chr4:84237883-84237884:C:T	C	T	-0.204669	Whole_blood	-0.705689	COQ2	ENSG00000173085
chr6_110804783_110805084	chr6:110805731-110805732:A:G	A	G	0.203162	Whole_blood	-1.22884	NA	ENSG00000260188
chr3_172671079_172672197	chr3:172672040-172672041:G:C	G	C	0.202965	EBV_lymp	2.24116	SPATA16	ENSG00000144962
chr6_89325368_89326815	chr6:89326217-89326218:C:T	C	T	-0.202094	EBV_lymp	-0.406122	RNGTT	ENSG00000111880
chr21_35572469_35572934	chr21:35572884-35572885:T:A	T	A	-0.20052	Whole_blood	-0.307427	MRPS6	ENSG00000243927
chr6_2952407_2953373	chr6:2952155-2952156:G:A	G	A	-0.197937	Whole_blood	0.4204	SERPINB6	ENSG00000124570
chr12_69180806_69181831	chr12:69181478-69181479:G:A	G	A	-0.196067	Whole_blood	-0.477979	MDM2	ENSG00000135679
chr20_17627435_17627801	chr20:17627727-17627728:G:A	G	A	-0.194641	Whole_blood	-0.237753	DSTN	ENSG00000125868
chr16_1519523_1520589	chr16:1519806-1519807:G:A	G	A	-0.194394	Whole_blood	-0.595043	NA	ENSG00000260051
chr1_67198206_67198878	chr1:67198642-67198643:C:T	C	T	-0.194182	Whole_blood	-1.72378	DYNLT5	ENSG00000152760
chr10_1282357_1284447	chr10:1282530-1282531:C:A	C	A	0.192891	Whole_blood	5.88905	ADARB2	ENSG00000185736
chr4_3510216_3510665	chr4:3510514-3510515:T:C	T	C	-0.187193	Whole_blood	-0.357548	LRPAP1	ENSG00000163956
chr8_99305329_99306946	chr8:99305539-99305540:A:T	A	T	-0.184396	EBV_lymp	-2.80393	NIPAL2	ENSG00000104361
chr8_99305329_99306946	chr8:99305539-99305540:A:T	A	T	-0.184396	Whole_blood	-4.08648	NIPAL2	ENSG00000104361
chr16_58533406_58535508	chr16:58533932-58533933:A:C	A	C	0.183825	Whole_blood	0.123356	CNOT1	ENSG00000125107
chr8_127512696_127513497	chr8:127513350-127513351:T:C	T	C	-0.182868	Whole_blood	-0.828942	LRATD2	ENSG00000168672
chr8_127512696_127513497	chr8:127513350-127513351:T:C	T	C	-0.182868	Whole_blood	-0.620451	POU5F1B	ENSG00000212993
chr4_185252585_185253247	chr4:185252818-185252819:T:C	T	C	-0.182682	Whole_blood	-0.169134	NA	ENSG00000271646
chr5_74348172_74350021	chr5:74349230-74349231:G:A	G	A	-0.182357	Whole_blood	-0.737615	GCNT4	ENSG00000176928
chr1_209979002_209980040	chr1:209980027-209980028:C:T	C	T	0.178769	Whole_blood	1.26877	IRF6	ENSG00000117595
chr5_177912623_177913740	chr5:177913591-177913592:A:G	A	G	-0.176757	Whole_blood	-1.28536	COL23A1	ENSG00000050767
chr7_75637638_75638824	chr7:75638421-75638422:G:A	G	A	-0.172881	Whole_blood	-0.140125	TMEM120A	ENSG00000189077
chr1_93425749_93428321	chr1:93426167-93426168:G:A	G	A	-0.172639	Whole_blood	0.465049	DIPK1A	ENSG00000154511
chr2_38342394_38342759	chr2:38342566-38342567:G:A	G	A	0.170078	Whole_blood	0.376561	ATL2	ENSG00000119787
chr19_10222020_10222616	chr19:10222195-10222196:A:G	A	G	0.169105	Whole_blood	0.527302	ANGPTL6	ENSG00000130812
chr11_71276575_71276876	chr11:71276831-71276832:C:G	C	G	-0.168203	Whole_blood	-0.511202	KRTAP5-9	ENSG00000254997
chr19_55104817_55105678	chr19:55104921-55104922:T:G	T	G	-0.166376	Whole_blood	-0.755684	LILRA1	ENSG00000104974
chr2_162099768_162101975	chr2:162101261-162101262:G:A	G	A	-0.162676	Whole_blood	-1.69719	LINC01806	ENSG00000227403
chr11_65558929_65559924	chr11:65559266-65559267:A:G	A	G	-0.162672	EBV_lymp	-2.33589	OVOL1	ENSG00000172818
chr1_38461357_38462627	chr1:38461821-38461822:C:T	C	T	-0.159077	Whole_blood	-0.148093	UTP11	ENSG00000183520
chr6_29690319_29690620	chr6:29691090-29691091:T:A	T	A	-0.157591	Whole_blood	-0.645117	HLA-F	ENSG00000204642
chr10_81539116_81539621	chr10:81539503-81539504:A:G	A	G	-0.156716	EBV_lymp	-1.3435	NA	ENSG00000278616
chr1_160135994_160136612	chr1:160136208-160136209:G:A	G	A	-0.155968	Whole_blood	-4.22241	ATP1A4	ENSG00000132681
chr1_160135994_160136612	chr1:160136208-160136209:G:A	G	A	-0.155968	Whole_blood	-1.7439	CASQ1	ENSG00000143318
chr5_131592812_131594088	chr5:131592870-131592871:T:C	T	C	-0.155364	EBV_lymp	-1.744	PDLIM4	ENSG00000131435
chr4_144479366_144481321	chr4:144480634-144480635:G:A	G	A	-0.154558	EBV_lymp	-1.44531	GUSBP5	ENSG00000236296
chr3_10222593_10223887	chr3:10223370-10223371:C:T	C	T	-0.15435	Whole_blood	-0.377745	IRAK2	ENSG00000134070
chr15_57855290_57855940	chr15:57855760-57855761:G:T	G	T	0.152794	Whole_blood	1.60476	MYZAP	ENSG00000263155
chr10_72254086_72255182	chr10:72253926-72253927:G:A	G	A	-0.152618	Whole_blood	-1.31784	PALD1	ENSG00000107719
chr10_46222015_46223323	chr10:46222724-46222725:C:G	C	G	-0.15217	Whole_blood	-0.511939	WASHC2C	ENSG00000172661
chr19_6257653_6258149	chr19:6258074-6258075:G:A	G	A	0.150286	EBV_lymp	0.221423	MLLT1	ENSG00000130382
chr1_205791841_205793102	chr1:205792680-205792681:T:C	T	C	-0.148856	EBV_lymp	-2.83157	PM20D1	ENSG00000162877
chr9_6630565_6631683	chr9:6631099-6631100:A:G	A	G	0.146428	EBV_lymp	0.69265	GLDC	ENSG00000178445
chr9_6630565_6631683	chr9:6631099-6631100:A:G	A	G	0.146428	Whole_blood	0.710714	GLDC	ENSG00000178445
chr1_247125004_247125800	chr1:247125367-247125368:C:T	C	T	-0.145404	Whole_blood	-0.405222	AHCTF1	ENSG00000153207
chr1_53392565_53393410	chr1:53392908-53392909:A:G	A	G	0.144581	EBV_lymp	0.841992	ECHDC2	ENSG00000121310
chr1_53392565_53393410	chr1:53392908-53392909:A:G	A	G	0.144581	EBV_lymp	0.296367	SCP2	ENSG00000116171
chr1_53392565_53393410	chr1:53392908-53392909:A:G	A	G	0.144581	Whole_blood	0.507027	ECHDC2	ENSG00000121310
chr1_53392565_53393410	chr1:53392908-53392909:A:G	A	G	0.144581	Whole_blood	0.196143	SCP2	ENSG00000116171
chr11_18727291_18728862	chr11:18728650-18728651:T:C	T	C	0.144337	EBV_lymp	1.17041	IGSF22	ENSG00000179057
chr11_18727291_18728862	chr11:18728650-18728651:T:C	T	C	0.144337	Whole_blood	0.78802	IGSF22	ENSG00000179057
chr19_46996241_46997076	chr19:46996928-46996929:C:A	C	A	0.143677	Whole_blood	1.55434	PNMA8B	ENSG00000204851
chr19_10236834_10237393	chr19:10237185-10237186:A:G	A	G	0.141762	Whole_blood	0.43483	SHFL	ENSG00000130813
chr19_10236834_10237393	chr19:10237185-10237186:A:G	A	G	0.141762	Whole_blood	0.304671	EIF3G	ENSG00000130811
chr18_76821562_76821863	chr18:76821767-76821768:T:C	T	C	0.141662	EBV_lymp	0.213954	ATP9B	ENSG00000166377
chr17_33759016_33760947	chr17:33760211-33760212:C:T	C	T	-0.141161	Whole_blood	-0.921017	NA	ENSG00000267711
chr17_33759016_33760947	chr17:33760211-33760212:C:T	C	T	-0.141161	Whole_blood	-1.13432	NA	ENSG00000267547
chr17_33759016_33760947	chr17:33760211-33760212:C:T	C	T	-0.141161	Whole_blood	-0.87327	NA	ENSG00000267648
chr17_33759016_33760947	chr17:33760211-33760212:C:T	C	T	-0.141161	Whole_blood	-0.825916	NA	ENSG00000267102
chr17_33759016_33760947	chr17:33760211-33760212:C:T	C	T	-0.141161	Whole_blood	-0.888107	SLFN12	ENSG00000172123
chr11_61523862_61524223	chr11:61524119-61524120:G:A	G	A	-0.139739	Whole_blood	-0.977513	MYRF	ENSG00000124920
chr2_20875186_20876458	chr2:20875990-20875991:A:G	A	G	-0.139207	Whole_blood	-1.08766	GDF7	ENSG00000143869
chr6_130504480_130505449	chr6:130505374-130505375:A:C	A	C	-0.137604	Whole_blood	-0.329014	SAMD3	ENSG00000164483
chr16_84413976_84414404	chr16:84414164-84414165:G:C	G	C	0.136027	Whole_blood	1.03933	ATP2C2	ENSG00000064270
chr4_151047106_151048527	chr4:151048211-151048212:A:G	A	G	0.135752	Whole_blood	1.61522	DCLK2	ENSG00000170390
chr17_5124194_5124940	chr17:5124877-5124878:C:T	C	T	-0.134522	Whole_blood	-0.290028	SCIMP	ENSG00000161929
chr17_71587271_71589650	chr17:71587577-71587578:G:A	G	A	-0.131743	Whole_blood	-3.28875	SDK2	ENSG00000069188
chr3_8810379_8811455	chr3:8810462-8810463:C:T	C	T	-0.130986	EBV_lymp	-1.82434	OXTR	ENSG00000180914
chr11_102598573_102598990	chr11:102598575-102598576:A:G	A	G	0.129443	Whole_blood	0.719289	NA	ENSG00000281655
chr4_57904174_57904580	chr4:57904387-57904388:C:T	C	T	-0.129065	Whole_blood	0.099957	NOA1	ENSG00000084092
chr2_71298691_71299428	chr2:71297695-71297696:T:C	T	C	-0.128731	EBV_lymp	-0.630535	NAGK	ENSG00000124357
chr19_44487650_44489059	chr19:44488352-44488353:G:A	G	A	-0.128457	EBV_lymp	-1.55081	ZNF155	ENSG00000204920
chr19_44487650_44489059	chr19:44488352-44488353:G:A	G	A	-0.128457	Whole_blood	-3.64106	ZNF155	ENSG00000204920
chr17_30822243_30822747	chr17:30822607-30822608:C:T	C	T	-0.125686	EBV_lymp	-0.722703	MYO1D	ENSG00000176658
chr1_53393440_53393993	chr1:53392908-53392909:A:G	A	G	0.125062	EBV_lymp	0.841992	ECHDC2	ENSG00000121310
chr1_53393440_53393993	chr1:53392908-53392909:A:G	A	G	0.125062	EBV_lymp	0.296367	SCP2	ENSG00000116171
chr1_53393440_53393993	chr1:53392908-53392909:A:G	A	G	0.125062	Whole_blood	0.507027	ECHDC2	ENSG00000121310
chr1_53393440_53393993	chr1:53392908-53392909:A:G	A	G	0.125062	Whole_blood	0.196143	SCP2	ENSG00000116171
chr19_58570286_58571335	chr19:58570912-58570913:T:G	T	G	0.124421	Whole_blood	0.335528	ZNF135	ENSG00000176293
chr19_1037702_1038818	chr19:1038289-1038290:A:C	A	C	-0.12427	Whole_blood	-0.158277	TMEM259	ENSG00000182087
chr19_1037702_1038818	chr19:1038289-1038290:A:C	A	C	-0.12427	Whole_blood	-0.726827	CNN2	ENSG00000064666
chr19_1037702_1038818	chr19:1038289-1038290:A:C	A	C	-0.12427	Whole_blood	-2.24899	ABCA7	ENSG00000064687
chr1_38366812_38367510	chr1:38367404-38367405:C:T	C	T	-0.123753	EBV_lymp	-0.386021	INPP5B	ENSG00000204084
chr2_132439338_132440884	chr2:132440073-132440074:G:C	G	C	0.122447	EBV_lymp	2.06256	NBEAP2	ENSG00000197927
chr2_132439338_132440884	chr2:132440073-132440074:G:C	G	C	0.122447	EBV_lymp	1.21734	TOMM40P4	ENSG00000213222
chr2_132439338_132440884	chr2:132440073-132440074:G:C	G	C	0.122447	Whole_blood	2.32497	NBEAP2	ENSG00000197927
chr2_132439338_132440884	chr2:132440073-132440074:G:C	G	C	0.122447	Whole_blood	1.39798	TOMM40P4	ENSG00000213222
chr4_966331_967731	chr4:967339-967340:C:G	C	G	0.120889	Whole_blood	1.12129	DGKQ	ENSG00000145214
chr12_22682069_22682983	chr12:22682681-22682682:G:T	G	T	0.120759	Whole_blood	0.461661	C2CD5	ENSG00000111731
chr13_37025055_37026009	chr13:37025916-37025917:G:A	G	A	-0.119996	Whole_blood	-1.20419	CCNA1	ENSG00000133101
chr1_47046718_47047825	chr1:47047441-47047442:A:G	A	G	0.11994	Whole_blood	0.426214	MKNK1-AS1	ENSG00000269956
chr1_47046718_47047825	chr1:47047441-47047442:A:G	A	G	0.11994	Whole_blood	0.367706	MKNK1	ENSG00000079277
chr3_171505805_171506971	chr3:171506698-171506699:C:T	C	T	-0.119641	Whole_blood	-0.168998	PLD1	ENSG00000075651
chr19_44281102_44282452	chr19:44281898-44281899:G:A	G	A	0.11924	Whole_blood	0.723435	KCNN4	ENSG00000104783
chr16_23652007_23653447	chr16:23653343-23653344:C:T	C	T	0.118354	EBV_lymp	0.484111	DCTN5	ENSG00000166847
chr16_23652007_23653447	chr16:23653343-23653344:C:T	C	T	0.118354	Whole_blood	0.749511	DCTN5	ENSG00000166847
chr3_71854393_71854705	chr3:71854587-71854588:C:T	C	T	-0.118235	Whole_blood	-0.565783	PROK2	ENSG00000163421
chr19_2775084_2776222	chr19:2775723-2775724:C:T	C	T	0.117947	Whole_blood	0.119854	SGTA	ENSG00000104969
chr19_3687654_3688711	chr19:3688524-3688525:C:T	C	T	0.117455	EBV_lymp	1.29412	PIP5K1C	ENSG00000186111
chr2_231742067_231743412	chr2:231742711-231742712:T:G	T	G	0.116989	Whole_blood	0.253446	ITM2C	ENSG00000135916
chr20_43300629_43301298	chr20:43300331-43300332:C:G	C	G	-0.116688	Whole_blood	0.965325	LINC01260	ENSG00000283440
chr16_89259491_89260033	chr16:89259693-89259694:G:A	G	A	0.116599	Whole_blood	1.68462	SLC22A31	ENSG00000259803
chr19_47119811_47120780	chr19:47120381-47120382:A:G	A	G	-0.116582	Whole_blood	-1.17801	NA	ENSG00000279161
chr9_86616994_86617626	chr9:86617265-86617266:A:G	A	G	-0.113972	EBV_lymp	0.197319	RMI1	ENSG00000178966
chr15_78747242_78747678	chr15:78747568-78747569:A:G	A	G	0.113028	Whole_blood	0.263423	IREB2	ENSG00000136381
chr1_243427053_243428548	chr1:243428152-243428153:T:G	T	G	0.112816	Whole_blood	0.176577	CEP170	ENSG00000143702
chr1_243427053_243428548	chr1:243428152-243428153:T:G	T	G	0.112816	Whole_blood	0.176577	CEP170P1	ENSG00000143702
chr5_1105429_1106302	chr5:1104938-1104939:C:T	C	T	-0.112677	EBV_lymp	-1.94836	SLC12A7	ENSG00000113504
chr5_1105429_1106302	chr5:1104938-1104939:C:T	C	T	-0.112677	Whole_blood	-1.69139	SLC12A7	ENSG00000113504
chr1_248020220_248021534	chr1:248020448-248020449:G:A	G	A	0.111462	Whole_blood	0.463503	TRIM58	ENSG00000162722
chr15_81585733_81586900	chr15:81586244-81586245:T:C	T	C	0.111036	EBV_lymp	0.790953	IL16	ENSG00000172349
chr19_42926481_42928361	chr19:42927521-42927522:T:C	T	C	0.110861	Whole_blood	0.413448	LIPE	ENSG00000079435
chr7_101931924_101932830	chr7:101932722-101932723:G:A	G	A	-0.109845	Whole_blood	0.097522	CUX1	ENSG00000257923
chr10_31327862_31328319	chr10:31328126-31328127:A:G	A	G	0.109735	EBV_lymp	0.470697	ZNF438	ENSG00000183621
chr19_10116769_10117231	chr19:10117024-10117025:C:A	C	A	0.109643	Whole_blood	2.08584	COL5A3	ENSG00000080573
chr10_43134253_43134599	chr10:43133320-43133321:C:G	C	G	-0.10892	Whole_blood	-0.228447	ZNF33B	ENSG00000196693
chr2_71297669_71298099	chr2:71297695-71297696:T:C	T	C	-0.108731	EBV_lymp	-0.630535	NAGK	ENSG00000124357
chr6_52528164_52530045	chr6:52529046-52529047:C:G	C	G	0.107481	EBV_lymp	1.1856	LOC730101	ENSG00000216775
chr9_130571813_130572114	chr9:130572123-130572124:A:G	A	G	0.106297	Whole_blood	-0.090799	FPGS	ENSG00000136877
chr12_662347_663501	chr12:662838-662839:T:C	T	C	0.105733	EBV_lymp	4.16743	B4GALNT3	ENSG00000139044
chr12_662347_663501	chr12:662838-662839:T:C	T	C	0.105733	Whole_blood	2.50422	B4GALNT3	ENSG00000139044
chr8_125576206_125577653	chr8:125577110-125577111:C:T	C	T	-0.104812	EBV_lymp	-0.830061	MTSS1	ENSG00000170873
chr5_14870240_14873218	chr5:14870606-14870607:T:G	T	G	0.104476	Whole_blood	-0.526202	ANKH	ENSG00000154122
chr19_55864860_55865944	chr19:55865350-55865351:G:A	G	A	0.103731	Whole_blood	1.58479	COX6B2	ENSG00000160471
chr7_143081794_143082102	chr7:143081942-143081943:G:C	G	C	-0.103549	Whole_blood	-0.548963	ZYX	ENSG00000159840
chr7_143081794_143082102	chr7:143081942-143081943:G:C	G	C	-0.103549	Whole_blood	-0.592646	EPHA1	ENSG00000146904
chr6_135818266_135819961	chr6:135818897-135818898:C:A	C	A	-0.099724	EBV_lymp	-2.18062	NA	ENSG00000234084
chr6_135818266_135819961	chr6:135818897-135818898:C:A	C	A	-0.099724	Whole_blood	-1.07333	AHI1	ENSG00000135541
chr9_130666841_130669167	chr9:130668957-130668958:A:G	A	G	-0.099494	Whole_blood	-0.229159	ST6GALNAC6	ENSG00000160408
chr13_30989300_30990344	chr13:30989792-30989793:A:C	A	C	-0.097496	EBV_lymp	-0.685455	LINC01058	ENSG00000225039
chr8_23081407_23083182	chr8:23082971-23082972:G:T	G	T	-0.096935	Whole_blood	-1.06774	LOC389641	ENSG00000246582
chr8_23081407_23083182	chr8:23082971-23082972:G:T	G	T	-0.096935	Whole_blood	-0.351384	TNFRSF10A	ENSG00000104689
chr1_161676167_161677338	chr1:161676970-161676971:A:G	A	G	0.096443	EBV_lymp	1.0389	FCRLA	ENSG00000132185
chr1_180922029_180923797	chr1:180923595-180923596:G:A	G	A	-0.095346	Whole_blood	1.29418	KIAA1614-AS1	ENSG00000232586
chr19_44257871_44259389	chr19:44259077-44259078:C:T	C	T	0.094802	EBV_lymp	0.241437	SMG9	ENSG00000105771
chr1_201678413_201679138	chr1:201679080-201679081:C:G	C	G	0.094289	Whole_blood	0.073288	IPO9	ENSG00000198700
chr16_85792342_85793776	chr16:85792967-85792968:A:G	A	G	-0.094172	Whole_blood	-0.665705	C16orf74	ENSG00000154102
chr7_24796118_24797719	chr7:24796693-24796694:C:G	C	G	0.093766	Whole_blood	1.36048	GSDME	ENSG00000105928
chr5_175968489_175969264	chr5:175968528-175968529:G:A	G	A	-0.092517	Whole_blood	-0.650045	CDHR2	ENSG00000074276
chr7_73148923_73149490	chr7:73149302-73149303:G:A	G	A	-0.090157	EBV_lymp	-1.26594	NA	ENSG00000225969
chr7_73148923_73149490	chr7:73149302-73149303:G:A	G	A	-0.090157	Whole_blood	-0.273736	STX1A	ENSG00000106089
chr7_73148923_73149490	chr7:73149302-73149303:G:A	G	A	-0.090157	Whole_blood	-3.47585	NA	ENSG00000225969
chr7_73148923_73149490	chr7:73149302-73149303:G:A	G	A	-0.090157	Whole_blood	-0.723584	ABHD11	ENSG00000106077
chr3_134203923_134205145	chr3:134205071-134205072:G:T	G	T	0.089948	EBV_lymp	0.45721	ANAPC13	ENSG00000129055
chr6_2245030_2246809	chr6:2246618-2246619:G:A	G	A	0.089603	EBV_lymp	0.770798	NA	ENSG00000250903
chr6_2245030_2246809	chr6:2246618-2246619:G:A	G	A	0.089603	Whole_blood	0.482757	NA	ENSG00000250903
chr12_56240813_56242368	chr12:56241955-56241956:A:G	A	G	0.088924	Whole_blood	0.535765	MMP19	ENSG00000123342
chr7_140372332_140373705	chr7:140372889-140372890:G:A	G	A	-0.08856	Whole_blood	-0.646064	ADCK2	ENSG00000133597
chr12_9767364_9768723	chr12:9767918-9767919:T:G	T	G	0.088248	EBV_lymp	-1.15974	NA	ENSG00000214776
chr16_89002404_89003664	chr16:89003250-89003251:C:T	C	T	0.087247	Whole_blood	0.326111	CBFA2T3	ENSG00000129993
chr11_117953577_117954156	chr11:117954081-117954082:A:G	A	G	-0.08691	Whole_blood	-0.249529	NA	ENSG00000255274
chr6_149092198_149093640	chr6:149092757-149092758:C:T	C	T	0.086761	Whole_blood	0.222957	UST	ENSG00000111962
chr5_1633321_1634456	chr5:1634070-1634071:C:T	C	T	0.086708	Whole_blood	1.26261	NA	ENSG00000185986
chr5_1633321_1634456	chr5:1634070-1634071:C:T	C	T	0.086708	Whole_blood	1.33288	NA	ENSG00000188002
chr11_18404005_18406288	chr11:18405491-18405492:C:T	C	T	-0.08626	Whole_blood	-0.189199	LDHA	ENSG00000134333
chr2_216176025_216177575	chr2:216176807-216176808:T:G	T	G	0.086153	Whole_blood	0.174849	ATIC	ENSG00000138363
chr4_100325445_100327222	chr4:100327075-100327076:G:A	G	A	0.085874	Whole_blood	0.538121	LOC100507053	ENSG00000246090
chr4_3956244_3958189	chr4:3957404-3957405:T:C	T	C	-0.08584	Whole_blood	0.764642	FAM86EP	ENSG00000251669
chr5_55443257_55444743	chr5:55444683-55444684:G:A	G	A	-0.085556	Whole_blood	-0.312885	ANKRD55	ENSG00000164512
chr2_87017584_87019197	chr2:87018452-87018453:A:G	A	G	-0.08507	Whole_blood	-0.310477	CD8A	ENSG00000153563
chr11_5617147_5618500	chr11:5617987-5617988:G:A	G	A	0.08456	Whole_blood	0.509592	TRIM6	ENSG00000121236
chr14_104094523_104096271	chr14:104095320-104095321:G:A	G	A	0.083442	Whole_blood	0.164797	KLC1	ENSG00000126214
chr14_104094523_104096271	chr14:104095320-104095321:G:A	G	A	0.083442	Whole_blood	0.413537	NA	ENSG00000269940
chr14_104094523_104096271	chr14:104095320-104095321:G:A	G	A	0.083442	Whole_blood	0.263781	NA	ENSG00000269958
chr1_212427869_212430432	chr1:212429194-212429195:G:A	G	A	0.081541	Whole_blood	0.570851	PPP2R5A	ENSG00000066027
chr11_93860829_93862305	chr11:93862020-93862021:C:T	C	T	0.080895	EBV_lymp	0.263436	PANX1	ENSG00000110218
chr11_93860829_93862305	chr11:93862020-93862021:C:T	C	T	0.080895	Whole_blood	0.426543	PANX1	ENSG00000110218
chr3_45187138_45188286	chr3:45187671-45187672:C:T	C	T	0.080765	Whole_blood	-0.458016	CDCP1	ENSG00000163814
chr2_3611029_3612197	chr2:3611156-3611157:C:G	C	G	0.080269	EBV_lymp	-0.512521	RNASEH1-AS1	ENSG00000234171
chr19_18698995_18700645	chr19:18699489-18699490:T:C	T	C	-0.080252	Whole_blood	-0.339016	REX1BD	ENSG00000006015
chr12_92824594_92825728	chr12:92826490-92826491:C:A	C	A	-0.079931	EBV_lymp	5.02391	CLLU1-AS1	ENSG00000205057
chr12_107380050_107381629	chr12:107380973-107380974:G:C	G	C	-0.079592	EBV_lymp	1.04824	CRY1	ENSG00000008405
chr15_91382447_91383446	chr15:91382915-91382916:G:A	G	A	-0.079143	EBV_lymp	-1.70399	LOC105370969	ENSG00000259704
chr15_91382447_91383446	chr15:91382915-91382916:G:A	G	A	-0.079143	Whole_blood	-0.672048	LOC105370969	ENSG00000259704
chr17_39941000_39943373	chr17:39942449-39942450:C:T	C	T	-0.079058	Whole_blood	-3.23594	JUP	ENSG00000173801
chr17_10603158_10603492	chr17:10603421-10603422:A:G	A	G	-0.078066	Whole_blood	0.093607	SCO1	ENSG00000133028
chr16_75313198_75314057	chr16:75313258-75313259:A:G	A	G	-0.076563	Whole_blood	0.10358	TMEM170A	ENSG00000166822
chr11_124745800_124746900	chr11:124746644-124746645:A:C	A	C	0.076477	Whole_blood	0.537983	ROBO3	ENSG00000154134
chr7_44079802_44080560	chr7:44080223-44080224:C:G	C	G	-0.076278	EBV_lymp	0.669693	NA	ENSG00000228903
chr11_2922875_2924072	chr11:2923826-2923827:A:G	A	G	-0.075591	Whole_blood	-0.886464	SLC22A18	ENSG00000110628
chr11_2922875_2924072	chr11:2923826-2923827:A:G	A	G	-0.075591	Whole_blood	-0.978159	SLC22A18AS	ENSG00000254827
chr11_2922875_2924072	chr11:2923826-2923827:A:G	A	G	-0.075591	Whole_blood	-0.76196	PHLDA2	ENSG00000181649
chr14_20937001_20938752	chr14:20938251-20938252:A:C	A	C	-0.074645	Whole_blood	-0.380595	PNP	ENSG00000198805
chr14_92588676_92589147	chr14:92588917-92588918:T:A	T	A	0.074	Whole_blood	-0.226534	CPSF2	ENSG00000165934
chr6_57085953_57087858	chr6:57086412-57086413:C:G	C	G	0.073845	EBV_lymp	0.72061	RAB23	ENSG00000112210
chr6_57085953_57087858	chr6:57086412-57086413:C:G	C	G	0.073845	Whole_blood	0.870239	RAB23	ENSG00000112210
chr17_48624242_48625081	chr17:48624523-48624524:A:C	A	C	-0.072037	EBV_lymp	-2.01452	SPATA20	ENSG00000006282
chr17_48624242_48625081	chr17:48624523-48624524:A:C	A	C	-0.072037	EBV_lymp	-1.03641	CACNA1G	ENSG00000006283
chr17_48624242_48625081	chr17:48624523-48624524:A:C	A	C	-0.072037	Whole_blood	-2.04376	SPATA20	ENSG00000006282
chr7_157144968_157146394	chr7:157145474-157145475:T:C	T	C	0.070636	Whole_blood	0.274336	DNAJB6	ENSG00000105993
chr9_139376767_139378625	chr9:139377498-139377499:G:C	G	C	0.070486	Whole_blood	-0.317629	SEC16A	ENSG00000148396
chr5_177658775_177660162	chr5:177659624-177659625:C:A	C	A	0.070111	Whole_blood	0.267709	PHYKPL	ENSG00000175309
chr5_56204148_56206175	chr5:56205357-56205358:A:G	A	G	0.06971	EBV_lymp	1.5379	SETD9	ENSG00000155542
chr7_5013242_5014070	chr7:5014019-5014020:C:T	C	T	0.067106	EBV_lymp	-0.63219	RNF216P1	ENSG00000196204
chr1_46009077_46010225	chr1:46011005-46011006:C:T	C	T	-0.067041	Whole_blood	-0.087243	AKR1A1	ENSG00000117448
chr19_58897611_58899214	chr19:58898436-58898437:T:C	T	C	-0.064575	Whole_blood	-0.26299	RPS5	ENSG00000083845
chr4_156874062_156875505	chr4:156874833-156874834:G:A	G	A	0.064076	Whole_blood	-0.145987	CTSO	ENSG00000256043
chr19_33072290_33072968	chr19:33072069-33072070:G:A	G	A	0.06354	Whole_blood	0.39661	PDCD5	ENSG00000105185
chr3_52879429_52881279	chr3:52880543-52880544:G:A	G	A	-0.0633	Whole_blood	0.987616	ITIH4	ENSG00000055955
chr3_42813936_42815145	chr3:42814668-42814669:A:T	A	T	0.061714	Whole_blood	0.780677	LINC02158	ENSG00000225611
chr3_15314202_15315120	chr3:15313598-15313599:G:A	G	A	-0.060918	Whole_blood	-0.219648	SH3BP5	ENSG00000131370
chr17_16119082_16119617	chr17:16119054-16119055:G:A	G	A	0.060497	Whole_blood	0.362188	NA	ENSG00000275413
chr7_128776777_128777917	chr7:128777461-128777462:C:T	C	T	-0.060191	Whole_blood	-0.36628	TSPAN33	ENSG00000158457
chr6_158588402_158590032	chr6:158589655-158589656:C:G	C	G	0.059854	Whole_blood	0.283213	GTF2H5	ENSG00000272047
chr4_6917938_6920353	chr4:6919674-6919675:C:T	C	T	-0.058108	Whole_blood	-0.239173	TBC1D14	ENSG00000132405
chr1_38454804_38456223	chr1:38455891-38455892:G:C	G	C	-0.057939	EBV_lymp	-0.098748	SF3A3	ENSG00000183431
chr11_124823331_124824849	chr11:124824066-124824067:C:T	C	T	0.051073	EBV_lymp	0.256908	CCDC15	ENSG00000149548
chr8_134580771_134585326	chr8:134585018-134585019:G:C	G	C	0.050765	EBV_lymp	1.00074	NA	ENSG00000261220
chr3_124448695_124449937	chr3:124449209-124449210:A:G	A	G	0.049495	Whole_blood	0.223141	UMPS	ENSG00000114491
chr11_77849785_77851206	chr11:77850824-77850825:C:T	C	T	-0.048044	EBV_lymp	-2.0451	KCTD21-AS1	ENSG00000246174
chr11_77849785_77851206	chr11:77850824-77850825:C:T	C	T	-0.048044	Whole_blood	-1.98337	KCTD21-AS1	ENSG00000246174
chr5_131704878_131706183	chr5:131705458-131705459:C:G	C	G	0.048009	EBV_lymp	0.758638	SLC22A5	ENSG00000197375
chr5_131704878_131706183	chr5:131705458-131705459:C:G	C	G	0.048009	Whole_blood	0.546296	SLC22A5	ENSG00000197375
chr8_17012989_17015178	chr8:17013199-17013200:T:C	T	C	0.04605	Whole_blood	0.449393	ZDHHC2	ENSG00000104219
chr4_113557599_113558650	chr4:113558359-113558360:C:A	C	A	0.045646	EBV_lymp	0.483461	ZGRF1	ENSG00000138658
chr8_96111984_96113577	chr8:96112796-96112797:A:C	A	C	0.04305	EBV_lymp	-0.409843	PLEKHF2	ENSG00000175895
chr1_110198113_110199474	chr1:110198727-110198728:C:G	C	G	-0.041404	Whole_blood	-1.81116	GSTM4	ENSG00000168765
chr3_39148053_39150602	chr3:39149180-39149181:A:G	A	G	0.040821	Whole_blood	-0.308553	TTC21A	ENSG00000168026
chr11_9335476_9336368	chr11:9336093-9336094:C:T	C	T	-0.040143	Whole_blood	-0.322512	TMEM41B	ENSG00000166471
chr3_9974187_9975610	chr3:9975386-9975387:C:G	C	G	0.03994	Whole_blood	0.215556	CRELD1	ENSG00000163703
chr2_128144466_128145970	chr2:128145771-128145772:C:T	C	T	0.03563	Whole_blood	-0.155648	ERCC3	ENSG00000163161
chr13_101325717_101327648	chr13:101327452-101327453:C:T	C	T	0.030194	Whole_blood	0.803856	TMTC4	ENSG00000125247
